# Supplementary material for: The short isoform of PRLR suppresses the pentose phosphate pathway and nucleotide synthesis through the NEK9-Hippo axis in pancreatic cancer
Source: Theranostics. 2021 Feb 6;11(8):3898–915. doi: 10.7150/thno.51712 (PMC7914341; doi:10.7150/thno.51712)
Supplement: Supplementary file 2 — Supplementary cDNA microarray. [file thnov11p3898s2.xlsx]

## Sheet: g2_VS_g1_p005fc2_m_go
PATHWAYID	Description	GeneRatio	BgRatio	pvalue	qvalue	Count	genes	listUp	listDown	enrich_factor
hsa00061	Fatty acid biosynthesis	1/41	13/6503	0.006808	0.1191	1	ACSL5	ACSL5		12.2
hsa05219	Bladder cancer	3/41	41/6503	0.000374	0.02618	3	FGFR3 CXCL8 MDM2	CXCL8	FGFR3 MDM2	11.61
hsa00140	Steroid hormone biosynthesis	3/41	58/6503	0.001363	0.04771	3	HSD17B6 AKR1C1 CYP1B1	AKR1C1	HSD17B6 CYP1B1	8.2
hsa00030	Pentose phosphate pathway	2/41	30/6503	0.03362	0.1384	1	TKT G6PD		TKT G6PD	7.79
hsa00860	Porphyrin and chlorophyll metabolism	2/41	42/6503	0.005751	0.1342	2	HEPH HMOX1	HMOX1	HEPH	7.55
hsa04964	Proximal tubule bicarbonate reclamation	1/41	23/6503	0.02038	0.2038	1	SLC4A4		SLC4A4	6.9
hsa00340	Histidine metabolism	1/41	24/6503	0.02209	0.1933	1	HNMT		HNMT	6.61
hsa00760	Nicotinate and nicotinamide metabolism	1/41	29/6503	0.03155	0.1472	1	NAMPT	NAMPT		5.47
hsa00512	Mucin type O-glycan biosynthesis	1/41	31/6503	0.03574	0.139	1	GCNT3	GCNT3		5.12
hsa00590	Arachidonic acid metabolism	2/41	62/6503	0.01672	0.1951	2	CYP2U1 CYP4F3	CYP4F3	CYP2U1	5.12
hsa04115	p53 signaling pathway	2/41	69/6503	0.02225	0.1731	2	GADD45B MDM2	GADD45B	MDM2	4.6
hsa05218	Melanoma	2/41	71/6503	0.024	0.168	2	MITF MDM2		MITF MDM2	4.47
hsa04976	Bile secretion	2/41	71/6503	0.024	0.168	2	SLC4A4 CFTR		SLC4A4 CFTR	4.47
hsa00980	Metabolism of xenobiotics by cytochrome P450	2/41	74/6503	0.02676	0.1561	2	AKR1C1 CYP1B1	AKR1C1	CYP1B1	4.29
hsa04971	Gastric acid secretion	2/41	75/6503	0.02772	0.1493	2	MYLK CFTR	MYLK	CFTR	4.23
hsa04610	Complement and coagulation cascades	2/41	79/6503	0.03176	0.1389	2	PLAU PLAUR	PLAU PLAUR		4.02
hsa00380	Tryptophan metabolism	1/41	40/6503	0.05719	0.1906	1	CYP1B1		CYP1B1	3.97
hsa00071	Fatty acid degradation	1/41	44/6503	0.068	0.1983	1	ACSL5	ACSL5		3.6
hsa04962	Vasopressin-regulated water reabsorption	1/41	44/6503	0.068	0.1983	1	AQP3		AQP3	3.6
hsa02010	ABC transporters	1/41	45/6503	0.07081	0.1906	1	CFTR		CFTR	3.52
hsa04330	Notch signaling pathway	1/41	48/6503	0.07952	0.2062	1	MAML2		MAML2	3.3
hsa04972	Pancreatic secretion	2/41	96/6503	0.05237	0.1929	2	SLC4A4 CFTR		SLC4A4 CFTR	3.3
hsa04640	Hematopoietic cell lineage	2/41	97/6503	0.05375	0.1881	2	KITLG CD24		KITLG CD24	3.27
hsa05144	Malaria	1/41	49/6503	0.08251	0.2063	1	CXCL8	CXCL8		3.24
hsa00330	Arginine and proline metabolism	1/41	50/6503	0.08554	0.2065	1	SAT1	SAT1		3.17
hsa04916	Melanogenesis	2/41	101/6503	0.05949	0.1893	2	KITLG MITF		KITLG MITF	3.14
hsa04010	MAPK signaling pathway	5/41	255/6503	0.01644	0.2302	5	DUSP5 DUSP4 MRAS FGFR3 GADD45B	DUSP5 DUSP4 GADD45B	MRAS FGFR3	3.11
hsa05110	Vibrio cholerae infection	1/41	51/6503	0.08861	0.2068	1	CFTR		CFTR	3.11
hsa04810	Regulation of actin cytoskeleton	4/41	216/6503	0.03151	0.1575	4	MRAS FGFR3 MYLK ITGA9	MYLK	MRAS FGFR3 ITGA9	2.94
hsa05416	Viral myocarditis	1/41	59/6503	0.1145	0.229	1	EIF4G3	EIF4G3		2.69
hsa04270	Vascular smooth muscle contraction	2/41	121/6503	0.09272	0.2094	2	CALD1 MYLK	MYLK	CALD1	2.62
hsa04110	Cell cycle	2/41	124/6503	0.09834	0.2151	2	GADD45B MDM2	GADD45B	MDM2	2.56
hsa05131	Shigellosis	1/41	65/6503	0.1355	0.2564	1	CXCL8	CXCL8		2.44
hsa04380	Osteoclast differentiation	2/41	132/6503	0.1141	0.2349	2	MITF SQSTM1	SQSTM1	MITF	2.4
hsa05214	Glioma	1/41	66/6503	0.1391	0.2562	1	MDM2		MDM2	2.4
hsa04060	Cytokine-cytokine receptor interaction	4/41	265/6503	0.06666	0.2029	4	KITLG CXCL8 TNFRSF12A PRLR	CXCL8 TNFRSF12A	KITLG PRLR	2.39
hsa05120	Epithelial cell signaling in Helicobacter pylori infection	1/41	68/6503	0.1463	0.2626	1	CXCL8	CXCL8		2.33
hsa04530	Tight junction	2/41	139/6503	0.1288	0.2504	2	MRAS EPB41L3		MRAS EPB41L3	2.28
hsa04920	Adipocytokine signaling pathway	1/41	70/6503	0.1538	0.2692	1	ACSL5	ACSL5		2.27
hsa04622	RIG-I-like receptor signaling pathway	1/41	70/6503	0.1538	0.2692	1	CXCL8	CXCL8		2.27
hsa03320	PPAR signaling pathway	1/41	72/6503	0.1613	0.2688	1	ACSL5	ACSL5		2.2
hsa05220	Chronic myeloid leukemia	1/41	73/6503	0.1651	0.2688	1	MDM2		MDM2	2.17
hsa05412	Arrhythmogenic right ventricular cardiomyopathy (ARVC)	1/41	74/6503	0.1689	0.2687	1	ITGA9		ITGA9	2.14
hsa05200	Pathways in cancer	5/41	398/6503	0.1042	0.221	5	KITLG FGFR3 CXCL8 MITF MDM2	CXCL8	KITLG FGFR3 MITF MDM2	1.99
hsa04512	ECM-receptor interaction	1/41	82/6503	0.2004	0.3117	1	ITGA9		ITGA9	1.93
hsa04146	Peroxisome	1/41	83/6503	0.2045	0.3046	1	ACSL5	ACSL5		1.91
hsa05410	Hypertrophic cardiomyopathy (HCM)	1/41	83/6503	0.2045	0.3046	1	ITGA9		ITGA9	1.91
hsa04621	NOD-like receptor signaling pathway	2/41	170/6503	0.203	0.3089	2	CXCL8 NAMPT	CXCL8 NAMPT		1.87
hsa05215	Prostate cancer	1/41	89/6503	0.2292	0.3274	1	MDM2		MDM2	1.78
hsa05414	Dilated cardiomyopathy	1/41	90/6503	0.2334	0.3268	1	ITGA9		ITGA9	1.76
hsa05323	Rheumatoid arthritis	1/41	90/6503	0.2334	0.3268	1	CXCL8	CXCL8		1.76
hsa05146	Amoebiasis	1/41	100/6503	0.2762	0.3718	1	CXCL8	CXCL8		1.59
hsa04510	Focal adhesion	2/41	203/6503	0.2957	0.3905	2	MYLK ITGA9	MYLK	ITGA9	1.56
hsa05142	Chagas disease (American trypanosomiasis)	1/41	105/6503	0.2982	0.3866	1	CXCL8	CXCL8		1.51
hsa04620	Toll-like receptor signaling pathway	1/41	106/6503	0.3027	0.3853	1	CXCL8	CXCL8		1.5
hsa04144	Endocytosis	2/41	260/6503	0.4778	0.5574	2	FGFR3 MDM2		FGFR3 MDM2	1.22
hsa05160	Hepatitis C	1/41	133/6503	0.4261	0.5326	1	CXCL8	CXCL8		1.19
hsa04120	Ubiquitin mediated proteolysis	1/41	137/6503	0.4448	0.5462	1	MDM2		MDM2	1.16
hsa04210	Apoptosis	1/41	140/6503	0.4588	0.5537	1	GADD45B	GADD45B		1.13
hsa04310	Wnt signaling pathway	1/41	143/6503	0.4729	0.5611	1	PRICKLE1		PRICKLE1	1.11
hsa04514	Cell adhesion molecules (CAMs)	1/41	145/6503	0.4823	0.5535	1	ITGA9		ITGA9	1.09
hsa03010	Ribosome	1/41	154/6503	0.5245	0.5922	1	RPS27L		RPS27L	1.03
hsa04630	Jak-STAT signaling pathway	1/41	158/6503	0.5433	0.6037	1	PRLR		PRLR	1
hsa04141	Protein processing in endoplasmic reticulum	1/41	166/6503	1	1	1	ATF6	ATF6		0.96
hsa05010	Alzheimer's disease	1/41	171/6503	1	1	1	ATF6	ATF6		0.93
hsa03013	RNA transport	1/41	171/6503	1	1	1	EIF4G3	EIF4G3		0.93
hsa04360	Axon guidance	1/41	176/6503	1	1	1	SEMA3C		SEMA3C	0.9
hsa04020	Calcium signaling pathway	1/41	182/6503	1	1	1	MYLK	MYLK		0.87
hsa04062	Chemokine signaling pathway	1/41	187/6503	1	1	1	CXCL8	CXCL8		0.85
hsa04080	Neuroactive ligand-receptor interaction	1/41	278/6503	1	1	1	PRLR		PRLR	0.57
