# Supplementary material for: The short isoform of PRLR suppresses the pentose phosphate pathway and nucleotide synthesis through the NEK9-Hippo axis in pancreatic cancer
Source: Theranostics. 2021 Feb 6;11(8):3898–915. doi: 10.7150/thno.51712 (PMC7914341; doi:10.7150/thno.51712)
Supplement: Supplementary file 3 — Supplementary patient information. [file thnov11p3898s3.xlsx]

## Sheet: Sheet1
编号	点位置	打分点位子	打分	打分（分组）	生存期	年龄（60分界）	年龄（65分界）	性别	性别	手术日期	死亡日期或随访截止日期（2016-06-19）	生存期	生存期	生存状态	T分期	T分期分组	淋巴结转移	淋巴结转移个数	远处转移	TNM分期	TNM分期（四组）	TNM分期分组（1,2/3,4）	TNM分期分组（1,2a/2b,3,4）	肿瘤位置	分化程度分级	分化程度（高/中低）	分化程度（高中/低）	大小	肿瘤大小（2cm分界）	肿瘤大小（3cm分界）	脉管侵犯	神经侵犯	备注	周围脏器	病理诊断	术中所见	手术名称	血清CEA(-5)	血清CA199（35分界）	血清CA199(0-35)	血清AFP(0-9)	血清CA125(0-35)	血清CA50(0-25)
1	A1	A1	0	1	-100	1	1	0	男	37445	absent	absent	-100	2	3	2	1	1	1	4	4	2	2	2	2	1	0	4*4*3cm	1	1	0	0		无	胰尾腺癌II级（4*4*3cm)，胰尾部淋巴结（1/3)见癌组织转移，”肝结节“为转移性腺癌、脾脏、胰腺截端均阴性。	胰体尾部切除+脾切除+肝活检+肝动脉插管置皮下化疗泵（陈治平，2002.7.8）胰体尾部肿瘤3*4cm，质硬，系膜和横结肠系膜根部部分受侵犯，肝散多发肿瘤，小如黄豆大如鸽蛋。	胰体尾部切除+脾切除+肝活检+肝动脉插管置皮下化疗泵	1.16	1	＞500	absent	absent	＞186
2	A2	A2	1	1	470	1	1	0	男	2002-10-17	38016	470	470	1	3	2	0	0	0	2-a	2	1	1	1	2-3	1	1	2*1.2*0.6cm	0	0	1	0		胆管	胰头部胆总管下端腺癌II-III级(2*1.2*0.6cm)，部分为粘液腺癌，脉管中见癌栓，肿瘤侵及胆总管管壁外胰腺边缘组织。胃切端、肠切端、胆总管切端、胰腺截端、幽门下淋巴结（0/1) ，第8组淋巴结（0/2)，第12组淋巴结（0/4)，大网膜、胆囊均未见癌肿侵润。	胰十二指肠切除术（child）（吴志勇，2000.10.17），肿瘤位于胰头部和胆总管下段，直径3.5cm，肝十二指肠韧带及肝动脉旁见肿大淋巴结，肝胆胃小肠阴性。	胰十二指肠切除术	0.55	1	＞500	55.9	8.33	absent
3	A3	A3	1	1	-100	0	0	1	女	2002-11-18	absent	absent	-100	2	3	2	1	1	0	2-b	2	1	2	1	2	1	0	4*3*2.5cm	1	1	1	0		十二指肠至粘膜层	胰头腺癌II级（4*3*2.5cm),累及十二指肠至粘膜层，胰腺组织、脉管内见癌栓。胰腺肿块旁淋巴结（1/1)见癌组织转移.上、下切缘，胰腺截端、胃、胆囊、网膜、胰腺胖淋巴结（0/5)、大弯淋巴结（0/7)、小弯淋巴结（0/2)、第8组淋巴结（0/3)，第12组淋巴结（0/1)均阴性	胰十二指肠切除术（child）（吴志勇，2002.11.18）肿块位于胰头，约4*3*3cm大小，浸润性生长，压迫胆总管下端，胆总管直径约2cm，肝呈淤胆样改变，腹水阴性盆腔阴性	胰十二指肠切除术	absent	2	absent	absent	absent	absent
4	A4	A4	1	1	388	1	0	0	男	37785	38173	388	388	1	3	2	1	3	0	2-b	2	1	2	2	3	1	1	4.5*4*2.5cm	1	1	1	0		脾脏、左肾上腺	胰尾低分化腺鳞癌（4.5*4*2.5cm），脉管内见癌栓。脾包膜见肿瘤累及，脾门淋巴结（3/4）见癌组织转移。左部分肾上腺为癌结节（4枚）。胰腺截端阴性。		胰尾癌根治术+脾切除+部分肾上腺切除术	56.37	0	5.32	9.7	26.65	16.8
5	A6	A6	2	2	89	1	1	1	女	37932	38021	89	89	1	3	2	1	1	0	2-b	2	1	2	1	2-3	1	1	4*3*0.8cm	1	1	1	0		十二指肠至粘膜层		胰十二指肠切除术（child）（吴志勇，2003.11.7）胰头部5*4厘米肿块，质硬，侵及十二指肠，致梗阻，部分胰腺组织肥大，质硬，胆总管扩张1.5cm，胃壁水肿，增厚，胰周有多处肿大淋巴结，胰头肿块与下腔静脉，门静脉无明显浸润粘连	胰十二指肠切除术	0.37	1	＞500	7.77	absent	＞177
6	A7	A7	2	2	203	1	1	0	男	2003-11-10	38138	203	203	1	3	2	0	0	0	2-a	2	1	1	1	2	1	0	5*4*3cm	1	1	1	0		十二指肠肌层、门静脉	胰头部导管癌II级，侵至十二指肠肌层，胰头软组织脉管内见癌栓。胃切缘、肠切缘、胆管切缘、胰腺切缘、网膜、第七组淋巴结（0/3)均阴性。胆囊阴性。第四组淋巴结、第十一组淋巴结、第十二组淋巴结、第十五组淋巴结、第十六组淋巴结均为纤维脂肪组织，阴性。		胰十二指肠切除术	1.6	1	308.33	12.4	5.86	131.2
7	A9	A9	0	1	116	1	1	1	女	38100	38216	116	116	1	3	2	0	0	0	2-a	2	1	1	1	2	1	0	5*4*3cm	1	1	0	0		十二指肠肌层、肠系膜上静脉	“胰头部”管状腺癌II级（5*4*3cm），侵至十二指肠肌层。胃切缘、十二指肠切缘、胆总管切缘、胰腺切缘、网膜、第八组淋巴结（0/3)、肠系膜上动脉鞘组织均阴性。胰腺切缘另见淋巴结一枚，阴性。慢性胆囊炎，胆石症，阴性。	胰十二指肠切除术（child）（吴志勇，2004.4.23），胰头勾突部一直径2.5cm肿块，质硬，侵及肠系膜上静脉外侧缘，胆囊7*5*3cm，内充满结石，胆总管扩张，直径2.5cm，壁薄，腹腔内其他脏器均未见明显转移灶	胰十二指肠切除术	absent	0	0	11.5	absent	absent
8	A10	A10	1	1	-100	1	1	1	女	38114	absent	absent	-100	2	3	2	1	3	0	2-b	2	1	2	2	2-3	1	1	8*5.5*4cm	1	1	0	0		脾脏、胃壁粘膜下层、结肠浆膜层、左肾静脉、腹主动脉		胰体尾部切除+脾切除+上半胃切除+左肾切除+脾曲切除（吴志勇，2004.5.7）术中见肿瘤位于胰尾部，约6*8cm大小，与胃体底部浸润，与结肠脾曲系膜侵润，与左肾门部浸润，绕左肾动静脉、腹主动脉浸润。	胰体尾部切除+脾切除+上半胃切除+左肾切除+脾曲切除	absent	2	absent	absent	absent	absent
9	A11	A11	1	1	10	1	0	0	男	38152	38162	10	10	1	2	1	0	0	0	1-b	1	1	1	1	2	1	0	3*4*2.5cm	1	1	0	1		无	“胰头部”导管腺癌II级（3*4*2.5cm），侵至胰腺组织，胰内神经组织见癌累及。上下切端、胃、十二指肠、胆囊、大网膜、胰腺切缘、第十一组淋巴结（0/1)、第十二组淋巴结（0/7)、胰腺切缘均阴性。	胰十二指肠切除术（child）（吴志勇、施维锦，2004.6.14），胰头肿瘤3*3*3.5cm，质硬，未侵犯包膜，未侵犯肠系膜上血管，肝胃结肠小肠腹膜盆腔探查阴性，腹内脏器黄疸明显，肝呈淤胆性肝硬化表现，胆总管增粗，直径2.5cm	胰十二指肠切除术	absent	2	absent	absent	absent	absent
10	A12	A12	3	2	-100	1	0	0	男	38380	absent	absent	-100	2	2	1	0	0	0	1-b	1	1	1	1	2-3	1	1	3*2.5*2.5cm	1	0	0	0			“胰头部”管状腺癌Ⅱ－Ⅲ级（3×2.5×2.5cm），肿瘤未累及十二指肠。 胃切缘、十二指肠切缘、胰腺切缘、胆总管切缘、胃大弯淋巴结（0/2）、“第12组”淋巴结（0/5）、网膜均阴性。	胰十二指肠切除术（child）（吴志勇，2005.1.28），肿瘤直径3cm，质硬，压迫胆总管远端致其闭塞，胆总管扩张，直径2.5cm，右上腹粘连严重，腹腔脏器黄染明显，肝脏呈淤胆性改变，未见明显转移灶		5.2	0	1.06	7.7	absent	absent
11	A13	A13	3	2	-100	1	1	1	女	38492	absent	absent	-100	2	3	2	0	0	0	2-a	2	1	1	1	2	1	0	5.5*5*5cm	1	1	0	0			“胰头部”管状腺癌Ⅱ级（5.5×5×5cm），侵至十二指肠肌层。上切缘、下切缘、胆囊、胆囊切缘、“第7组”淋巴结（0/3）、“第12组”淋巴结（0/4）、“肠系膜上动脉”淋巴结（0/1）、网膜均阴性。	胰十二指肠癌根治术（吴志勇，2005-5-20）：肿块位于胰头，大小约5*5*4cm3，肿瘤有2cm与肠系膜上静脉右侧壁紧密粘连。肝呈淤胆性硬化。胆总管增粗直径2cm，内脏黄染明显。探查肝、盆腔、腹膜均阴性		5.9	1	>500	6.3	7.32	absent
12	A14	A14	3	2	16	1	1	1	女	38498	38514	16	16	1	3	2	1	8	0	2-b	2	1	2	2	3	1	1	15*6*3.5cm	1	1	1	0			“胰腺体尾部”低分化腺癌（15×6×3.5cm），脉管内见癌栓。胰腺切缘脂肪组织内，脾脏包膜，胃后壁，结肠，结肠两侧切缘肌层内，小弯淋巴结（7/7)，大弯淋巴结（1/1)均见癌组织累及。 胃上切，胃下切均阴性。	胰体尾部肿瘤+脾+全胃+横结肠切除术（食管-空肠R-Y吻合）（吴志勇，2005-05-26）:胰体尾部巨大肿瘤，约15*10*8cm3，与胃后壁浸润紧密，并浸润至脾门、后腹膜、肾周系膜，横结肠系膜根部。腹腔内血性腹水约1500ml		absent	1	>500	7.1	150.63	141.5
13	A15	A15	2	2	163	1	1	0	男	38500	38663	163	163	1	3	2	0	0	0	2-a	2	1	1	1	2	1	0	6*5*4.5cm	1	1	1	0			“胰头后方”腺癌II级（6×5×4.5cm），累及十二指肠肌层，脉管内见癌栓。胃切缘，十二指肠切缘，网膜，胆囊切缘，胰腺切缘，胆囊，“第8组”淋巴结（0/3)及“肝十二指肠韧带”淋巴结（0/1)均阴性。			absent	2	absent	absent	absent	absent
14	C1	C1	0	1	692	0	0	0	男	38525	39217	692	692	1	3	2	1	1	0	2-b	2	1	2	1	2	1	0	4*3*2.5cm	1	1	1	0				胰十二指肠切除术（Child）（吴志勇，2005-6-22）：肿瘤位于胰腺钩突部，约3*3.5cm并侵及门静脉，胆总管直径1.5cm，胆囊约15*5*2cm3，胰腺体尾部质地偏硬，肝脏、盆腔、腹水（—）		absent	2	absent	absent	absent	absent
15	C2	C2	1	1	213	1	1	0	男	38527	38740	213	213	1	3	2	0	0	0	2-a	2	1	1	1	2-3	1	1	5*3*3cm	1	1	0	0			胰头：腺癌Ⅱ-Ⅲ级（5×3×3cm),未侵犯胰腺包膜及十二指肠。 胃切缘、十二指肠切缘、胰腺切缘、网膜、胆囊切缘、“第3、7组”淋巴结（0/2）、“第7组”淋巴结（0/4）、“第12组”淋巴结（0/4）、“第8组”淋巴结为脂肪组织均阴性（-）。 慢性胆囊炎。	胰十二指肠切除术（Child）（吴志勇，2005-06-24）：肿瘤位于胰头，直径4cm大小，质硬，有坏死，和门静脉侧壁有侵犯。胆囊2*4*8cm3大小，CBD直径1.2cm。肝表面呈淤胆性表现。胰腺体尾质地偏硬。术中探肝胃、盆腔、腹水（—）		25.35	1	>500	16.7	4.9	>200
16	C3	C3	1	1	-100	0	0	0	男	38641	absent	absent	-100	2	3	2	0	0	0	2-a	2	1	1	1	3	1	1	3*2.5*2.5cm	1	0	1	0			“胰头”低分化腺癌（3×2.5×2.5cm)，肿瘤组织侵犯十二指肠肠壁达粘膜下层，并累及胆总管壁全层。多处脉管内见癌栓。 胃切缘、十二指肠切缘、胰腺切缘、胆总管切缘、网膜、胃大弯淋巴结（0/2）、“第8组”淋巴结（0/1）及慢性胆囊炎均阴性。 本例需做酶标。	胰十二指肠切除术（child）（季福，2005.10.16），肿瘤位于胰腺勾突部，直径3cm，质硬，胆总管直径1.2cm，胆囊肿大，肝脏淤胆样变，8、10、13组淋巴结肿大		absent	2	absent	absent	absent	absent
17	C4	C4	1	1	19	0	0	0	男	38661	38680	19	19	1	2	1	0	0	0	1-b	1	1	1	1	2-3	1	1	2.5x2.5x2cm	1	0	0	0	部分粘液腺癌		胰头癌根治标本： 胰头部管状腺癌II－III级（2.5x2.5x2cm),部分为粘液腺癌。切缘，十二指肠切缘，胆总管切缘，胰头切缘，“第8 组”淋巴结（0/1）、“第12 组”淋巴结（0/4）、胃大弯淋巴结（0/2）、胆囊均阴性。	胰十二指肠切除术（Child）（王坚，2005-11-5）：胆管下端直径2.5cm肿块，胆管下端全梗阻，肝脏呈淤胆表现，未见转移灶，胆管扩张直径1.5cm。胆囊15*6*5cm，内无结石，未见明显腹水。近端空肠肠系膜短并作180度扭转。		3.6	1	322.04	absent	10.11	138.51
18	C5	C5	1	1	354	0	0	0	男	38677	39031	354	354	1	3	2	1	8	0	2-b	2	1	2	1	2-3	1	1	3.8*3.2*3cm	1	1	0	0	部分粘液腺癌		“胰头部”管状腺癌Ⅱ-Ⅲ级，部分为粘液腺癌（3.8×3.2×3cm）。十二指肠淋巴结（2/4）、“胰腺钩突”旁淋巴结（6/6）见癌转移。 胃切缘、十二指肠切缘、胆管截端、胰腺旁淋巴结（0/1）、“肠系膜根部”淋巴结（0/1）、胰腺切缘、胆囊均阴性。	胰十二指肠根治术（施维锦，2005-11-21）：胰腺钩突处直径3cm肿块，侵及十二指肠及胆总管下端，未浸润门静脉及肠系膜上静脉、动脉，肝脏（—），胆囊13*4*4cm，内无结石，胆总管直径2cm，肝呈淤胆		absent	2	absent	absent	absent	absent
19	C6	C6	3	2	-100	1	1	0	男	38687	absent	absent	-100	2	3	2	0	0	0	2-a	2	1	1	1	2	1	0	4x5x3.5cm	1	1	0	0			“胰头部”管状腺癌II级（4x5x3.5cm). 胃切缘，十二指肠切缘，胰头切缘，网膜，胆总管切缘，胆囊，胰腺旁淋巴结（0/3), “8，9，12组”淋巴结（0/7)均阴性。	胰十二指肠切除术（Child）（吴志勇，2005-12-1）：胰头部钩突处肿瘤直径3.5cm，质硬，无包膜，侵及肠系膜上静脉约4cm，主要侵犯前壁、右侧壁及后壁，胆总管扩张，直径约2.2cm。胆囊明显肿大，12*8*5cm，内无结石，腹腔内无腹水，未见腹腔内其余脏器明显转移灶。		absent	2	absent	absent	absent	absent
20	C7	C7	1	1	-100	0	0	0	男	38705	absent	absent	-100	2	3	2	0	0	0	2-a	2	1	1	2	2	1	0	4.5*4*3.5cm	1	1	0	0			“胰腺体尾部”管状腺癌Ⅱ级（4.5×4×3.5cm），肿瘤累及周围的脾脏、左肾脏实质及横结肠肠壁。 横结肠两侧切缘、胰腺切缘、左输尿管切缘、胰腺旁横结肠肠壁淋巴结（0/3）均阴性。	胰体尾+脾脏+左半结肠+左肾切除（季福，2005-12-19）：肿块直径10cm，位于脾、胰尾、左肾、左脾曲之间，切面致密，有少量豆腐渣样物质，与左肾、脾曲、脾关系密切。后腹膜可见肿大淋巴结。脾与腹膜致密粘连。		20.9	1	>500	absent	48.2	>200
21	C8	C8	2	2	248	1	1	1	女	38712	38960	248	248	1	3	2	1	1	0	2-b	2	1	2	1	2	1	0	3*3*2cm	1	0	0	0			“胰头”导管腺癌Ⅱ级（3×3×2cm），肿瘤组织侵犯包膜外纤维脂肪组织，累及胆总管壁，并侵至十二指肠肌层。 “小肠系膜根部淋巴结”纤维脂肪组织内见癌组织浸润。 上、下切缘，胆总管及胰腺截端，网膜，胰腺旁淋巴结（0/2）及胃大弯淋巴结（0/2）均阴性。 慢性胆囊炎。			absent	2	absent	absent	absent	absent
22	C9	C9	1	1	362	1	1	1	女	38750	39112	362	362	1	3	2	1	1	0	2-b	2	1	2	1	1-2	0	0	4*3*2.5cm	1	1	0	1		十二指肠粘膜下层、肠系膜上静脉、门静脉		胰十二指肠切除术（Child）（吴志勇，2006-2-2）：胰头一3.0*2.5cm肿块，质硬，部分与肠系膜上静脉-门静脉粘连，胆总管直径1.5cm，胆囊肿大，肝脏淤胆，未及肿块，8,7,9可及肿大淋巴结。	胰十二指肠切除术	1.4	1	420.58	12.93	absent	absent
23	C10	C10	2	2	351	1	1	0	男	38754	39105	351	351	1	3	2	0	0	0	2-a	2	1	1	1	2	1	0	4*3*2.5cm	1	1	0	1		十二指肠粘膜层、门静脉	“胰头部”腺癌II级（4×3×2.5cm），侵及十二指肠粘膜层，并累及胰腺组织内神经束。 胃切缘，十二指肠切缘，胆总管切缘，胰腺切缘，网膜，胃大弯淋巴结（0/2），胆囊及“第八组淋巴结”和“第十一组淋巴结”为纤维脂肪组织，均阴性。 胆石症。	胰十二指肠切除（吴志勇，2006-2-6）：肝脏呈胆汁淤积，肿瘤位于胰腺钩突及头部，大小约5cm左右，侵及门静脉，整个胰腺体尾呈慢性炎症，胰周及肝十二直肠韧带淋巴结肿大，右肝动脉来源于肠系膜上动脉，左肝动脉发自腹腔动脉，解剖变异	胰十二指肠切除术	1.9	1	27.12	21.3	absent	absent
24	C11	C11	2	2	1918	0	0	1	女	38772	40690	1918	1918	1	2	1	0	0	0	1-b	1	1	1	2	2	1	0	5.5*4*3cm	1	1	0	0		无	“胰体尾”腺癌II级（5.5×4×3cm）。 胰腺切缘，胰腺旁淋巴结（0/1），“脾A旁”淋巴结（0/1)及脾脏均阴性。	胰体尾+脾切（罗蒙，2006-2-24）：肿瘤位于胰体尾交界处，约3*2cm大小，质硬，肝胃、胆道、十二指肠、小肠（—）。	胰体尾+脾切	absent	2	absent	absent	absent	absent
25	C12	C12	2	2	-100	0	0	1	女	38779	absent	absent	-100	2	4	2	1	1	0	3	3	2	2	1	2-3	1	1	4*4*3.5cm	1	1	0	0		下腔静脉、肠系膜上静脉、腹主动脉			胰十二指肠扩大根治术+转移肝段切除+空肠造瘘	absent	2	absent	absent	absent	absent
26	C13	C13	2	2	-100	1	0	0	男	38784	absent	absent	-100	2	3	2	0	0	0	2-a	2	1	1	1	2-3	1	1	5x3.5x2.5cm	1	1	1	1		肠系膜上静脉	“胰头部”管状腺癌II-III级（5x3.5x2.5cm)，肿瘤侵犯脉管及神经。“钩突”软组织内见癌组织浸润。 胃切缘，十二指肠切缘，胰腺切缘，网膜，胰头旁淋巴结（0/5), “第12 组”淋巴结（0/1），胆囊，均阴性。	胰头癌扩大根治（孙勇伟，2006-3-8）：肝、胃肠系膜、盆腔均未发现肿块，胰头部及一约4*3cm大小质硬尚活动肿块。肿块与肠系膜上静脉稍有粘连，胆囊肿大。	胰头癌扩大根治	absent	2	absent	6.11	absent	>200
27	C14	C14	2	2	225	1	1	0	男	38920	39145	225	225	1	2	1	1	1	0	2-b	2	1	2	1	2	1	0	2*1.8*1.5cm	0	0	0	0		无	“胰头”导管腺癌Ⅱ级（2×1.8×1.5cm），未累及十二指肠。“胰腺旁”淋巴结（1/1）见癌组织转移。 胃切缘、十二指肠切缘、胰腺切缘、网膜、胃大弯淋巴结（0/3）、胰腺周围淋巴结（0/2）、“肝动脉旁”淋巴结（0/3）及“第12组”淋巴结（0/1）均阴性。慢性胆囊炎。			absent	2	absent	absent	absent	absent
28	C15	C15	3	2	192	1	1	0	男	38925	39117	192	192	1	3	2	0	0	0	2-a	2	1	1	1	3	1	1	3.5*3*2.5cm	1	1	1	1		十二指肠粘膜下层		胰十二指肠切除术（Child）（吴志勇，2006-7-27）：肝脏呈淤胆性，无转移，胆总管扩张约1.2cm，胰头肿块约4*3cm，位于钩突部，与下腔静脉、肠系膜静脉-门静脉无明显浸润粘连，后腹膜、盆腔未及结节	胰十二指肠切除术	absent	2	absent	absent	absent	absent
29	E1	E1	0	1	197	0	0	0	男	38931	39128	197	197	1	3	2	0	0	0	2-a	2	1	1	1	2-3	1	1	3.5*2.5*2.5cm	1	1	0	0		十二指肠、肠系膜上静脉、下腔静脉	“胰头”导管腺癌Ⅱ-Ⅲ级（3.5×2.5×2.5cm），肿瘤组织侵犯十二指肠肠壁。 另送“胰腺钩突”见癌组织浸润。 上、下切缘，胰腺及胆总管切缘，胃小弯淋巴结（0/2）、胃大弯淋巴结（0/1）、胰头旁淋巴结（0/2）及网膜均阴性。 慢性胆囊炎。	胰十二指肠切除术（Child）（罗蒙，2006-08-02）：肿块位于胰头近钩突部，直径约4cm大小，侵犯肠系膜上静脉右侧壁，与下腔静脉左侧壁粘连，胆总管直径1.5cm，肝表面淤胆表现，肝、盆腔未及肿块	胰十二指肠切除术	absent	2	absent	absent	absent	absent
30	E2	E2	0	1	288	1	1	0	男	38932	39220	288	288	1	3	2	1	1	0	2-b	2	1	2	1	2	1	0	4.8*3.5*2cm	1	1	0	0		十二指肠肌层、肠系膜上静脉	“胰头钩突部”腺癌II级（4.8×3.5×2cm），肿瘤累及十二指肠肌层。胰头旁淋巴结（1/4）见癌组织转移。 胰腺截端，胃切缘，十二指肠切缘，胆总管切缘，网膜，胆囊，小弯淋巴结（0/1）及大弯淋巴结（0/3）均阴性。	胰十二指肠切除术（Child）（吴志勇，2006-08-03）：肝脏淤胆，胆囊肿大，胆总管直径1.2cm，胰腺钩突肿瘤约6*5cm大小，向后向下延伸（沿肠系膜上动脉 ）至小肠系膜根部。肿瘤与肠系膜上静脉粘连，肝、盆腔、后腹膜未见明显肿大淋巴结。	胰十二指肠切除术	2.8	1	451.14	absent	20.97	>200
31	E3	E3	1	1	346	1	1	0	男	38946	39292	346	346	1	3	2	0	0	0	2-a	2	1	1	1	2	1	0	4.5*3.5*2.5cm	1	1	0	0		无		胰十二指肠切除术+空肠造瘘（吴志勇，2006.8.17），肿块位于胰头近勾突处，直径2cm，质硬 ，有包膜，胆总管扩张，8.12.16组淋巴结肿大，肝脏淤胆性变，盆腔（-）	胰十二指肠切除术	3	1	263.57	4.52	8.45	105.36
32	E4	E4	2	2	-100	0	0	0	男	38961	absent	absent	-100	2	3	2	0	0	0	2-a	2	1	1	2	2	1	0	4*3.5*3cm	1	1	0	1		小肠	“胰体”导管腺癌Ⅱ级（4×3.5×3cm），并累及神经束。 胰腺截端、胰腺周围淋巴结（0/3）、脾脏及“第8组”淋巴结（0/2）均阴性。 慢性胆囊炎，伴胆固醇性息肉。 胰腺组织慢性炎，伴部分导管上皮内瘤。	胰体尾+脾切除术（吴志勇，2006-09-01）：胰体部贴近肠系膜上静脉左侧见5*4cm肿块，质硬，与空肠曲浸润粘连，肝脾无殊，盆底、网膜点处未见明显转移	胰体尾+脾切除术	absent	1	64	absent	absent	absent
33	E5	E5	1	1	466	0	0	0	男	38964	39430	466	466	1	3	2	0	0	0	2-a	2	1	1	1	2-3	1	1	3.5*3*2.5cm	1	1	0	1		十二指肠肌层	“胰头”导管腺癌Ⅱ－Ⅲ级（3.5×3×2.5cm），肿瘤组织侵犯神经束，并累及十二指肠肠壁肌层。 胃、十二指肠、胰腺及胆总管切缘，胃大弯淋巴结（0/3），胰腺周围淋巴结（0/3），“第8、9、12组”淋巴结（0/6），网膜及“第12组淋巴结”为神经组织均阴性。 慢性胆囊炎。			absent	2	absent	3.7	absent	absent
34	E6	E6	3	2	190	0	0	0	男	38973	39163	190	190	1	3	2	0	0	0	2-a	2	1	1	1	2	1	0	8.5*5.5*5cm	1	1	0	1		肠系膜上静脉	“胰头”导管腺癌Ⅱ级（8.5×5.5×5cm），肿瘤组织侵犯神经束。 胃、十二指肠、胰腺及胆总管切缘，网膜，胃大弯淋巴结（0/1），“第8组”淋巴结（0/7）及“第12组”淋巴结（0/2）均阴性。 慢性胆囊炎。	胰十二指肠扩大根治术（吴志勇，2006-09-13）：胰头肿块巨大约直径8cm，质硬，并包绕肠系膜上静脉，其8、12组淋巴结肿大，术中切除肠系膜上静脉6cm，术中探查肝胃肠盆腔均阴性	胰十二指肠扩大根治术	6.9	1	315.63	3.8	71.9	179.3
35	E7	E7	1	1	344	1	1	0	男	38974	39318	344	344	1	3	2	0	0	0	2-a	2	1	1	1	2	1	0	3*3*2.5cm	1	0	0	0		十二指肠肌层		胰十二指肠切除术（child）（吴志勇，2006.9.14），术中见肿瘤位于胰头及勾突部，大小6*5cm，质硬，未侵及SMV、PV、SV管，胰体尾质硬，呈慢性炎症表现，胆囊膨胀明显，胆总管显著扩张，直径2cm，脏器未见明显转移灶	胰十二指肠切除术	3.5	1	>500	2.6	12.97	>200
36	E8	E8	1	1	185	1	1	0	男	39003	39188	185	185	1	3	2	0	0	0	2-a	2	1	1	2	2-3	1	1	4.5*3.7*3.5cm	1	1	0	1		无	“胰体尾”管状腺癌Ⅱ－Ⅲ级（4.5×3.7×3.5cm）伴坏死，侵犯神经。 胰腺切缘、脾脏均阴性。			23.5	1	500	2.9	21.71	>200
37	E9	E9	1	1	299	1	0	0	男	39185	39484	299	299	1	3	2	0	0	0	2-a	2	1	1	2	2	1	0	3*2.5*2cm	1	0	0	1		无	胰体尾+脾切除标本： “胰体”导管腺癌Ⅱ级（3×2.5×2cm），侵犯神经束。 胰腺切缘、胰周淋巴结(0/6)、脾组织均阴性。	胰体尾+脾切除（金云法，2007.4.13），胰腺中后偏尾侧有5*4cm质硬肿瘤，侵犯胰腺包膜。周围LN不大。肝、腹膜（-），脾不大	胰体尾+脾切除	1.4	1	409.02	absent	26.16	absent
38	E10	E10	3	2	1351	1	0	0	男	39276	40627	1351	1351	1	3	2	0	0	0	2-a	2	1	1	1	2	1	0	2*2*1cm	0	0	0	0		十二指肠粘膜、肠系膜上静脉、胆总管	胰腺、十二指肠、部分胃切除标本： “胰头部”导管腺癌Ⅱ级(2×2×1cm),浸润十二指肠粘膜。 胃切缘、十二指肠切缘、胰腺切缘、胆总管切缘、胆囊、“第11组”淋巴结（0/2）、“第12组”淋巴结（0/2）均阴性。	胰十二指肠切除术（child）（吴志勇，2007.7.13），胰头见一3cm质硬肿块，侵润远端胆管，使之闭塞，胰体尾呈慢性炎症表现，与周围组织粘连，且与肠系膜上静脉粘连，胆总管扩张，肝脏淤胆性病变	胰十二指肠切除术	5.2	1	214.54	6.46	19.92	110.3
39	E11	E11	2	2	-100	1	1	0	男	39346	absent	absent	-100	2	3	2	1	1	0	2-b	2	1	2	1	2	1	0	3.8*3*2.5cm	1	1	0	1		十二指肠粘膜				absent	2	absent	absent	absent	absent
40	E12	E12	0	1	1335	0	0	1	女	39412	40747	1335	1335	1	3	2	1	1	0	2-b	2	1	2	1	2	1	0	2.5*2*1.5cm	1	0	0	0		十二指肠肌层、胆总管	“胰头”腺癌II级（2.5×2×1.5cm），侵至十二指肠肌层。胰头旁淋巴结（1/1)见癌组织转移。 胃切缘，十二指肠切缘，网膜，胰腺切缘，胆总管切缘，小弯淋巴结（0/2),大弯淋巴结（0/2)及胆囊均阴性。慢性胆囊炎。	胰十二指肠切除术（Child）（吴志勇，2007-11-26）：胰头一2.5*1.5cm2肿块，质硬，压迫胆总管引起梗阻，胆总管约1.5cm，胆囊12*10cm2大小，肝脏呈淤胆性表现，未见结节。	胰十二指肠切除术	2.7	1	441.57	7.1	35.81	absent
41	E13	E13	1	1	332	0	0	0	男	39419	39751	332	332	1	3	2	1	2	0	2-b	2	1	2	1	2	1	0	5*4*3cm	1	1	1	1		肠系膜上静脉	胰头癌根治标本： “胰头”导管腺癌II级（5×4×3cm），累及神经，脉管内 见癌栓，“肠系膜根部淋巴结”(2/2)见癌转移。胃切缘、十二指肠切缘、胰切缘、胆总管切缘、 胃大弯淋巴结(0/1)、小弯淋巴结(0/1)、肠系膜淋巴结(0/1)、“胆囊”慢性炎均阴性。	胰十二指肠切除术+SMV部分切除重建术（吴志勇，2007.12.3），术中见肿瘤位于胰头勾突部，大小约4.5*4*5cm，侵犯肠系膜上静脉，约4cm，肠系膜上动脉根部淋巴结肿大	胰十二指肠切除术+SMV部分切除重建术	absent	2	absent	absent	absent	absent
42	E14	E14	1	1	1028	1	1	0	男	39423	40451	1028	1028	1	3	2	0	0	0	2-a	2	1	1	1	2	1	0	8*3*2.5cm	1	1	1	1		肠系膜上静脉	部分胃＋十二脂肠＋胰腺切除标本：胰腺：导管腺癌II级，（8×3×2.5cm），累及神经，脉管 内见癌栓。“肠系膜上静脉壁”外膜见癌浸润。胃切缘、十二指肠切缘、胰腺切缘、胆总管切缘、网膜、胆囊、胰腺旁淋巴结(0/1)均阴性。			absent	2	absent	absent	absent	absent
43	E15	E15	3	2	-100	0	0	0	男	39429	absent	absent	-100	2	3	2	0	0	0	2-a	2	1	1	1	2	1	0	2*1.7*1.5cm	0	0	0	1		十二指肠肌层	部分胃＋十二指肠＋胰腺＋胆囊切除标本：胰腺：导管腺癌II级，（2×1.7×1.5cm），侵犯神经， 累及十二指肠肠壁肌层。胃切缘、十二指肠切缘、胰腺切缘、胆总管切缘、网膜、 胰腺旁淋巴结(0/1)均阴性。慢性胆囊炎，胆囊肌腺症。	胰十二指肠切除术（child）（吴志勇，2007.12.13），肿块位于胰头部，直径3cm，胆总管扩张，胰管轻度扩张，胆囊肿大，腹腔内脏器黄染明显，无明显腹水。	胰十二指肠切除术	5.3	2	absent	4.47	6.16	5.62
44	G1	G1		2	2	1	1	0	男	39435	39437	2	2	1	3	2	1	2	0	2-b	2	1	2	1	2	1	0	3.6*3*2cm	1	1	0	0		胃、后腹膜	胰+十二指肠+部分胃+胆囊切除标本：“胰头部”导管腺癌Ⅱ级（3.6×3×2cm）。胰腺旁淋巴结（1/1）、“小肠系膜”淋巴结（1/1）、“后腹膜肿块”均见癌组织转移。 胃切缘、十二指肠切缘、胆总管切缘、胰腺切缘、网膜、胆囊、胃大弯淋巴结（0/3）、胃小弯淋巴结（0/1）均阴性。			absent	2	absent	absent	absent	absent
45	G2	G2	1	1	238	1	1	0	男	39437	39675	238	238	1	3	2	0	0	0	2-a	2	1	1	1	1-2	0	0	2.5*2*1cm	1	0	1	1		肠系膜上静脉、门静脉	胰头癌根治标本：“胰头”导管腺癌I-II级，（2.5×2×1cm），累及神经束 及胰腺内血管外膜。 上、下切缘、胆总管切缘、胰腺切缘、十二指肠壁、“胆囊”慢性炎、胰腺旁淋巴结(0/1)均阴性。		胰十二指肠切除术	2.6	1	>500	1.9	absent	>180
46	G3	G3		1	-100	1	0	1	女	39275	absent	absent	-100	2	2	1	0	0	0	1-b	1	1	1	1	3	1	1	2*2*1.5cm	0	0	0	0		无	“胰头部”导管腺癌Ⅲ级（2×2×1.5cm）。胃切缘、十二指肠切缘、胰腺切缘、胰腺旁淋巴结（0/1）、网膜均阴性。	胰十二指肠切除术（child）（吴志勇，2007.7.12），肿瘤位于胰头部，大小约3cm，质硬，边界清，内含黄白色液体，未侵犯PV 、SMA、SMV、HA，脏器（-）	胰十二指肠切除术	3	0	19.74	4.99	5.24	14.52
47	G4	G4	2	2	70	1	1	0	男	39513	39583	70	70	1	4	2	1	≥1	0	3	3	2	2	2	3	1	1	6*3*2cm	1	1	0	0	部分腺鳞癌	胃、脾脏、肾上腺、隔肌		胰体尾肿瘤+脾脏+上半胃切除（吴志勇，2008-03-06）：肿瘤位于胰腺体尾部，巨大约10*10*8cm，中间有缺血坏死伴恶臭，肿瘤侵润上半胃及脾脏，并向后侵润肾上腺及肾周筋膜，向后上方与膈肌有粘连。	胰体尾肿瘤+脾脏+上半胃切除	15	1	250.56	2.7	absent	127.93
48	G5	G5	2	2	1806	1	1	1	女	39514	41320	1806	1806	1	2	1	0	0	0	1-b	1	1	1	2	2	1	0	3*2.5*2.5cm	1	0	0	0		无	胰腺癌根治标本：胰腺体尾部：导管腺癌II级，（3×2.5×2.5cm）。 胰腺切缘、“脾脏”、“胆囊”均阴性。	根治性胰体尾部切除+脾切除+胆囊切除（金云法，2008-3-7）：胰体尾部一直径3.0cm灰白色质硬肿块，脾脏6*5*3cm，胆囊7*5*3cm，颈部一直径2.0cm结石，腹腔其他脏器未见明显转移灶，腹水（—）。	根治性胰体尾部切除+脾切除+胆囊切除	absent	1	57.26	3.3	14.45	absent
49	G6	G6	2	2	-100	1	0	1	女	39514	absent	absent	-100	2	3	2	0	0	0	2-a	2	1	1	2	2	1	0	2.5*2*2cm、5*3*2cm	1	1	0	0	胰头，胰体尾	无	胰腺：导管腺癌II级（2 处病灶，钩突部2.5×2×2cm和体尾部5×3×2cm）。胃切缘，十二指肠切缘，胰腺边缘，胆囊，脾脏，网膜，小弯淋巴结（0/1),大弯淋巴结（0/1)及胰腺旁淋巴结（0/6)均阴性。 慢性胆囊炎，胆石症。			2.5	1	47.25	1.7	3.49	28.64
50	G7	G7	2	2	308	0	0	1	女	39520	39828	308	308	1	3	2	0	0	0	2-a	2	1	1	2	2	1	0	6*5.5*5cm	1	1	0	0		脾脏	胰尾肿瘤根治标本： “胰尾”导管腺癌II级，（6×5.5×5cm），侵及脾脏。 胰腺截端、网膜、胰腺旁淋巴结(0/2)均阴性。	胰尾+脾切除术（胡先贵，2008.3.13），胰尾部一肿块，约5*5大小，质硬，边界不清，未突破胰腺包膜，与肠系膜上血管界清，探查肝脏，肝十二指肠韧带，肠系膜根部，主动脉根部及盆腔未见转移灶，腹水（-）	胰尾+脾切除术	absent	0	0	2	5.16	absent
51	G8	G8		1	630	1	0	0	男	39545	40175	630	630	1	2	1	0	0	0	1-a	1	1	1	1	2	1	0	2*2*1cm	0	0	0	0		无	胰头癌根治标本： “胰头”导管腺癌II级，（2×2×1cm）。十二指肠、胃切缘、十二指肠切缘、胰腺切缘、“胆总管切缘”、胰腺旁淋巴结(0/2)、胆囊慢性炎、“第8组淋巴结”(0/2)均阴性。	胰十二指肠切除术（child）（吴志勇，2008.4.7），术中见胰头勾突部直径3.5cm肿块，质硬，胰管扩张，直径0.8cm，胆管扩张，肝脏淤胆性变，未及转移灶	胰十二指肠切除术	5	1	126.45	4	6.15	absent
52	G9	G9	2	2	303	1	0	1	女	39566	39869	303	303	1	3	2	1	1	0	2-b	2	1	2	1	2	1	0	2.5*2*2cm	1	0	0	0		门静脉、肠系膜上静脉	胰头癌根治标本： “胰头”导管腺癌II级，（2.5×2×2cm），局部淋巴结(1/1)见癌转移。 胃、十二指肠切缘、十二指肠壁、胰切缘、“胆管切缘”、胆囊慢性炎、大弯淋巴结(0/8)、小弯淋巴结(0/2)、“第12组淋巴结”(0/5)均阴性。	胰十二指肠切除术（child）（吴志勇，2008.4.28），胰头勾突部4cm肿块，侵及门静脉及肠系膜上静脉侧壁，胆总管扩张，7、8、12组淋巴结肿大，与脏器（—）	胰十二指肠切除术	absent	2	absent	absent	absent	1.76
53	G10	G10	3	2	212	1	1	1	女	39632	39844	212	212	1	3	2	0	0	0	2-a	2	1	1	1	2	1	0	3.5*3*2cm	1	1	0	1		十二指肠粘膜下层	胰腺癌根治标本： 胰头：导管腺癌II级，（3.5×3×2cm），累及神经束，侵至十二指肠粘膜下层。胃切缘、十二指肠切缘、胰腺截端、胆总管切缘、网膜、胆囊示粘膜慢性炎，伴胆固醇性息肉形成，胰腺周围淋巴结(0/2)、“第7组淋巴结”(0/2)均阴性。			absent	2	absent	absent	absent	absent
54	G11	G11	2	2	240	1	0	0	男	39646	39886	240	240	1	3	2	0	0	0	2-a	2	1	1	1	3	1	1	6*4.5*3.5cm	1	1	0	1	伴鳞状上皮化生	十二指肠粘膜下层、肠系膜上静脉		扩大胰十二指肠切除术（吴志勇，2008.7.17），肝脏呈胆汁淤积，肿瘤位于胰头部，直径约5cm，侵犯肠系膜上静脉，质硬	扩大胰十二指肠切除术	absent	2	absent	absent	absent	absent
55	G12	G12	1	1	2888	0	0	0	男	39652	42540	2888	2888	0	2	1	0	0	0	1-b	1	1	1	1	2	1	0	2.5*2*1cm	1	0	0	1		无	“胰头”导管腺癌Ⅱ级（2.5×2×1cm），累及神经束衣。胃及十二指肠切缘，胰腺及胆总管切缘，胰腺周围淋巴结（0/3），“第12组”淋巴结（0/1）及“门静脉旁”淋巴结（0/1）均阴性。 慢性胆囊炎。	胰十二指肠切除术（孙勇伟，2008.7.23），肿块位于胰头部，直径2.5cm，阻塞胆管，胰管扩张，胆总管直径2.0cm，胆囊肿大，肝脏淤胆	胰十二指肠切除术	absent	2	absent	absent	absent	absent
56	G13	G13	2	2	283	1	1	1	女	39715	39998	283	283	1	4	2	0	0	0	3	3	2	2	2	2	1	0	5*3*2cm	1	1	0	1		脾静脉、脾动脉、肠系膜上动脉	胰体尾肿瘤切除标本 ：“胰体尾”导管腺癌II级（5×3×2cm），神经见癌累及，另见导管高级别上皮内瘤。“肠系膜上动脉血管鞘1、2”纤维组织及神经束见癌浸润。 胰腺切缘、“脾动脉血管壁”、“第八组淋巴结肉芽肿性炎”、“脾脏”均阴性。	胰体尾癌根治切除+脾切除（孙勇伟，2008-09-24）：胰体尾一5*3cm2肿块，质硬，肿块侵犯脾静脉入肠系膜上静脉处，侵犯脾动脉自腹腔干分叉处，肿瘤包绕肠系膜上动脉左右前侧壁，肝、盆腔（—）。	胰体尾癌根治切除+脾切除	absent	2	absent	absent	absent	absent
57	G14	G14	0	1	-100	1	0	1	女	39741	absent	absent	-100	2	4	2	0	0	0	3	3	2	2	2	2	1	0	5*4*4cm	1	1	0	1		肝动脉，脾动脉，腹腔干、肠系膜上静脉	胰体尾肿瘤切除标本： “胰体尾”导管腺癌II级(5*4*4cm)，侵犯神经束。局部淋巴结（0/5）、胰切缘、脾脏、“第十四组淋巴结”为纤维血管组织均阴性。	胰体尾+脾切除（吴志勇，2008.10.20），胰体尾实质性肿瘤，5*4，质硬，肿瘤侵及肝动脉，脾动脉，腹腔干及肠系膜上静脉，脾脏肿大，腹水（-），探查肝脏，大小网膜，腹膜均未见转移结节	胰体尾+脾切除	absent	2	absent	absent	absent	absent
58	G15	G15	1	1	151	1	1	1	女	39741	39892	151	151	1	4	2	1	1	0	3	3	2	2	1	2-3	1	1	5.5*4*4.5cm	1	1	0	1		十二指肠肠壁肌层、肠系膜上动静脉、门静脉		扩大胰十二指肠切除术+干部分切除+空肠造瘘（吴志勇，2008.10.20），胰头及勾突部肿瘤，直径10cm，侵及肠系膜上静脉，门静脉右侧及后侧壁，长度约5cm，达脾静脉汇合处，肿块压迫肠系膜上动脉右侧壁，胆囊肿大，胆管扩张，8、11组淋巴结肿大，左肝外侧叶见一囊肿	扩大胰十二指肠切除术+干部分切除+空肠造瘘	absent	2	absent	absent	absent	absent
59	I1	I1	0	1	2270	1	1	1	女	39749	42019	2270	2270	1	3	2	0	0	0	2-a	2	1	1	1	1-2	0	0	4.5*3*2.5cm	1	1	0	1	伴IPMN	十二指肠壁粘膜下层、门静脉		胰十二指肠切除术（child）（施维锦，2008.10.29），术中见胰头肿块直径5cm，侵及门静脉侧壁，未包绕门静脉，未侵及肠系膜上动、静脉，胆总管直径1cm，余脏器未见异常	胰十二指肠切除术	1.1	1	51.77	2.9	5.31	absent
60	I2	I2	1	1	1015	0	0	0	男	39776	40791	1015	1015	1	3	2	0	0	0	2-a	2	1	1	1	2-3	1	1	4*3*1.5cm	1	1	0	1		胆总管、肝动脉、门静脉		胰十二指肠切除术（child）（孙勇伟，2008.11.24），胰头一5*3cm肿块，质硬，侵犯胆总管，胆总管直径1.2cm，肿块侵犯肝动脉鞘及门静脉侧壁，肝表面可扪及数枚直径1-3cm囊肿，与脏器未见明显异常	胰十二指肠切除术	1	0	25.14	3.1	14.28	absent
61	I3	I3	1	1	732	1	1	1	女	39811	40543	732	732	1	3	2	0	0	0	2-a	2	1	1	1	2	1	0	3*3*2.5cm	1	0	0	1		十二指肠浆膜		胰十二指肠切除术（child）（吴志勇，2008.12.29），胰头勾突部肿块约4*3cm，边界不清，质硬，胰管扩张明显，胆总管扩张，直径1.2cm，胆囊充血水肿，内含结石	胰十二指肠切除术	6.3	1	436.91	3.2	9.2	171.48
62	I4	I4	2	2	943	1	0	1	女	39813	40756	943	943	1	3	2	0	0	0	2-a	2	1	1	1	2	1	0	4*3*2cm	1	1	0	0		十二指肠肌层、肠系膜上静脉	“胰头”导管腺癌Ⅱ级（4×3×2cm），累及十二指肠肌层。“肠系膜上血管壁边缘组织”、“胰腺勾突”见癌组织浸润。 胃切缘、十二指肠切缘、胰腺切缘、胆总管切缘、胃大弯淋巴结（0/2）、“第12组”淋巴结（0/2）、胆囊、网膜均阴性。	胰十二指肠切除术（吴志勇，2008-12-31）：肿瘤位于胰腺头部钩突部，大小约3*2cm左右，质硬，肿瘤压迫SMV1/2周，胆总管直径1.0cm，胆囊7*5cm大小，内含混合性结石多枚，肝、胃、小肠和盆腔未见异常。	胰十二指肠切除术	1.84	1	41.36	2.2	3.82	26.88
63	I5	I5	3	2	211	1	1	1	女	39820	40031	211	211	1	3	2	1	10	0	2-b	2	1	2	1	2	1	0	2.5*2*2cm	1	0	0	1		胆总管		胰十二指肠切除术（Child）（孙勇伟，2009-01-07）：术中见胆囊底部，颈部占位，质硬，张力高，内含脓性白胆汁以及一枚混合性结石，胆囊颈部肿块向胆总管侵犯，向上至肝门动静脉、门静脉周围均有浸润性肿瘤组织。	胰十二指肠切除术	absent	2	absent	absent	absent	absent
64	I6	I6	3	2	382	1	1	1	女	39845	40227	382	382	1	3	2	0	0	0	2-a	2	1	1	2	2	1	0	6*2.5*2.5cm	1	1	0	0		肝动脉、脾动脉、腹腔干、肠系膜上静脉，脾动静脉	“胰体尾”导管腺癌Ⅱ级（6×2.5×2.5cm）。 脾脏、“胰腺周围淋巴结”为脂肪、“第12组”淋巴结（0/3）均阴性。	胰体尾肿瘤根治术+脾切除术（吴志勇，2009-2-1）：胰体肿块大小约6*5*3cm大小，质硬，包绕肝动脉，脾动脉及腹腔干，侵及SMV侧壁，脾动脉脾静脉均被肿瘤包绕而阻塞，探查肝脏，小肠，结肠未见明显异常。	胰体尾肿瘤根治术+脾切除术	3.5	1	121.61	5.4	4.02	54.04
65	I7	I7	2	2	241	0	0	0	男	39855	40096	241	241	1	4	2	1	2	1	4	4	2	2	2	3	1	1	8*4*4cm	1	1	0	1	肝转移伴高级别上皮内瘤变	肝动脉腹腔干，脾动脉、肠系膜上静脉		胰体尾肿瘤扩大根治术+肝转移术中射频消融（吴志勇，2009-2-11）：胰体部肿瘤直径3cm，质硬，肿瘤侵及肝动脉腹腔干，脾动脉及SMV，第8、12、16组淋巴结明显肿大。肝脏右叶一直径2cm结节。探查网膜，腹水均阴性。	胰体尾肿瘤扩大根治术+肝转移术中射频消融	1.3	1	231.9	4.5	3.6	91.45
66	I8	I8	0	1	1044	0	0	1	女	39856	40900	1044	1044	1	3	2	0	0	0	2-a	2	1	1	2	2	1	0	4*3*3cm	1	1	0	1		门静脉、脾动静脉、腹腔干动脉	部分胰腺＋脾切除标本： “胰颈”：导管腺癌II级（4×3×3cm），侵犯神经束。 胰腺切缘、脾脏均阴性。“门静脉”：管壁周围纤维组织内见癌组织浸润。	胰体尾癌根治+脾切除+门静脉切除吻合（吴志勇，2009-2-12）：胰颈部直径5cm质硬肿块，浸润并包绕门静脉、脾血管、腹腔干，探查肝，胆道，胃，小肠，结肠、盆腔未及明显异常。	胰体尾癌根治+脾切除+门静脉切除吻合	2	1	477.15	absent	absent	>210
67	I9	I9	3	2	189	1	1	1	女	39885	40074	189	189	1	4	2	0	0	0	3	3	2	2	2	2	1	0	7.5*5*2cm	1	1	0	1		胃	部分胃＋胰体尾＋脾脏＋肾上腺切除标本： “胰体尾”导管腺癌II级（7.5×5×2cm），侵犯胃窦小弯侧胃壁全层，侵犯神经束。“上、下切缘”、胰腺切缘、小弯淋巴结（0/4）、大弯淋巴结（0/1）、网膜、脾脏、肾上腺均阴性。	胰体尾癌根治+上半胃切除+脾切除+幽门成形术（吴志勇，2009-3-13）：胰体尾部直径约5cm质硬肿块，浸润并于上半胃致密粘连，探查肝、胆、盆腔、腹膜、小肠、结肠均阴性。	胰体尾癌根治+上半胃切除+脾切除+幽门成形术	9.74	1	>500	1.0	37.87	>210
68	I10	I10	1	1	128	1	1	1	女	39888	40016	128	128	1	4	2	1	2	0	3	3	2	2	1	2	1	0	5*4*1.5cm	1	1	1	1	IPMN	十二指肠粘膜、肠系膜上动静脉			胰十二指肠扩大根治+空肠造瘘	4.1	1	>500	1.8	4.75	189.1
69	I11	I11	2	2	404	0	0	0	男	39898	40302	404	404	1	3	2	0	0	0	2-a	2	1	1	2	2	1	0	3.5*2.5*2cm	1	1	0	0	合并PHT	脾脏	部分胰腺＋脾脏切除标本，“胰体尾”：导管腺癌II级，（3.5×2.5×2cm），与脾脏包膜粘连。 胰腺切缘阴性。	胰体尾切除+脾切除+贲门周围血管离断术（吴志勇，2009-3-26）：胰体尾部肿瘤直径约3cm，质硬，胃底贲门周围见大量曲张血管，探查肝、小肠、大肠无殊。	胰体尾切除+脾切除+贲门周围血管离断术	0.4	1	213.94	4.5	absent	absent
70	I12	I12	1	1	-100	0	0	0	男	39912	absent	absent	-100	2	2	1	0	0	0	1-b	1	1	1	1	2	1	0	3.5*3*2.2cm	1	1	0	0		无	胰头癌根治标本： “胰头”：导管腺癌II级（3.5×3×2.2cm）。上、下切缘、胰腺切缘、胆总管切缘、胃大弯淋巴结（0/7）、胰腺旁淋巴结（0/1）、“第八组淋巴结”（0/1）、“胆囊”慢性炎均阴性。	胰十二指肠切除术（2009-4-9，季福）肿块位于胰头部，直径3cm，质硬，未侵犯周围组织及血管，第8组淋巴结肿大，另见胆囊12*5*5cm，内充满胆汁，胆总管直径1.8cm，探查肝脾盆腔未见明显肿块。	胰十二指肠切除术	3.7	1	>500	3.9	5	>210
71	I13	I13	1	1	454	1	1	1	女	39932	40386	454	454	1	3	2	0	0	0	2-a	2	1	1	1	2	1	0	3*2.5*2cm	1	0	0	0		无	“胰头”导管腺癌Ⅱ级（3×2.5×2cm）。 胃及十二指肠切缘、胆总管切缘、胰腺切缘、“门静脉后”淋巴结（0/1）及“肝动脉旁”淋巴结（0/3）均阴性。	胰十二指肠切除+空肠造瘘（罗蒙，2009-4-29）：胰头实质性肿块，大小约3*3*4cm，与肠系膜上静脉主干右侧壁局部有较致密粘连，尚能分离，胰管扩张，直径0.5cm，胆总管扩张，直径2.0cm，胆囊积液，大小约10*8*4cm，肝脏呈淤胆样改变，盆腔腹膜均阴性。	胰十二指肠切除+空肠造瘘	4.7	0	9.07	3.7	4.84	absent
72	I14	I14	1	1	-100	1	1	1	女	39951	absent	absent	-100	2	3	2	0	0	0	2-a	2	1	1	1	2	1	0	3*2.5*2.5cm	1	0	0	0		十二指肠粘膜下层	部分胃＋十二指肠＋胰头切除标本： “胰头”；导管腺癌II级（3×2.5×2.5cm），浸润至十二指肠粘膜下层。胃切缘、十二指肠切缘、胰腺切缘、胆总管切缘、胰腺旁淋巴结（0/2）、“胆囊”慢性炎均阴性。			absent	2	absent	absent	absent	absent
73	I15	I15	1	1	20	1	0	1	女	39966	39986	20	20	1	3	2	1	1	0	2-b	2	1	2	1	3	1	1	5*4*4cm	1	1	0	1		十二指肠粘膜下层、肠系膜上静脉			胰十二指肠切除术+SMV切除吻合术（4cm）+空肠造瘘术	absent	2	absent	absent	absent	absent
74	A1	A1	0	1	403	1	1	0	男	39989	40392	403	403	1	3	2	0	0	0	2-a	2	1	1	2	2-3	1	1	4*3.5*3.5cm	1	1	0	0		无	“胰体尾”导管腺癌Ⅱ-Ⅲ级（4×3.5×3.5cm）。 切缘阴性。脾血窦充血。	胰体尾癌根治术（吴志勇，2009-06-25）：术中见胰体尾5*3*3cm肿块，质硬，边界不清，突破胰腺包膜，脾脏7*6*4cm大小，探查肝、胃、小肠、结肠、腹、盆腔未见明显异常。	胰体尾癌根治术	absent	2	absent	absent	absent	absent
75	A2	A2	1	1	461	1	1	0	男	39997	40458	461	461	1	3	2	0	0	0	2-a	2	1	1	1	2	1	0	4*3*3cm	1	1	0	0		十二指肠浆膜	胰头癌根治标本，“胰头”导管腺癌II级（4×3×3cm），累及十二指肠浆膜。 胃切缘、十二指肠切缘、胆总管切缘、胰腺切缘、“胆囊”、“十一组淋巴结”（0/2）、“十四组淋巴结”（0/1）均阴性。	胰十二指肠切除术（吴志勇，2009-07-03）：肿瘤位于胰头，直径4-5cm，已完全阻塞胆总管下段。CBD扩张直径1.2cm，胆囊积液张力高。肝呈淤胆改变。肿瘤已压迫SMV，但尚能分离。第13组淋巴结有肿大。肝、腹膜未及明显转移灶。	胰十二指肠切除术	6.79	1	755.9	3.5	23.6	absent
76	A3	A3	2	2	514	1	0	0	男	40002	40516	514	514	1	4	2	0	0	0	3	3	2	2	1	2	1	0	3*3*2.5cm	1	0	0	1		十二指肠浆膜、肠系膜上动脉	胰腺癌根治标本： “胰腺钩突”导管腺癌II级，（3×3×2.5cm），累及十二指肠浆膜层。侵犯周围小动脉管壁及神经束。“肠系膜上动脉壁”见癌浸润。 胃切缘、十二指肠切缘、胆总管切缘、胰腺截端、网膜、“第8组淋巴结”(0/3)、“胆囊”慢性炎，胆石症均阴性。	胰十二指肠切除术（Child）（孙勇伟，2009-07-08）：肿瘤位于胰腺钩突部，直径3cm，质硬，侵犯包绕肠系膜上动脉，探查肝脏、结肠、盆腔均阴性。	胰十二指肠切除术	absent	2	absent	absent	absent	absent
77	A4	A4	2	2	616	1	1	1	女	40014	40630	616	616	1	3	2	0	0	0	2-a	2	1	1	1	2	1	0	1.5*1.5*1cm	0	0	0	0		门静脉、十二指肠壁		胰十二指肠切除术（吴志勇，2009-07-20）：胆总管远端近壶腹部肿瘤直径2.5cm，侵及门静脉及十二指肠壁，1、3、5、7、8、12、13组淋巴结可及肿大，腹腔内小肠致密粘连，肝门部胆囊、胆管及胃结肠粘连。探查腹腔网膜，系膜均阴性。腹水阴性。	胰十二指肠切除术	absent	2	absent	absent	absent	absent
78	A5	A5	1	1	354	1	1	1	女	40016	40370	354	354	1	4	2	0	0	1	4	4	2	2	2	2	1	0	3.5*2*2cm	1	1	0	0		脾脏、左肾上腺、结肠系膜	胰体尾＋部分脾脏切除标本，“胰体尾”导管腺癌II级（3.5×2×2cm），侵犯脾脏。 “左肝肿瘤”、“左肾上腺结节”、“十二指肠空肠区结节”见癌组织转移。“左肝肿瘤旁组织”、“左肝外侧叶”均阴性。		姑息性胰尾+脾切除+左肝外叶切除+右肝2处结节+阑尾切除术	4.27	1	>1959	2.7	68.1	>210
79	A6	A6	3	2	239	1	1	0	男	40017	40256	239	239	1	3	2	1	2	0	2-b	2	1	2	2	3	1	1	4*4*3.5cm	1	1	0	0		脾静脉、结肠系膜	胰体尾部＋部分脾脏切除标本，“胰体尾部”导管腺癌III级（4×4×3.5cm）。 胰腺旁淋巴结（2/9）见癌组织转移。脾脏，“第7、9组淋巴结”（0/4）、“空肠浆膜组织”为纤维血管组织均阴性。	胰体尾+脾切除（吴志勇，2009-07-23）：胰体处有一直径5cm质硬肿瘤，向深部浸润结肠脾曲系膜和屈氏韧带空肠曲，向内浸润脾静脉近SMV汇合处。肝、腹膜未及转移灶，腹腔干旁有肿大淋巴结。	胰体尾+脾切除	9.84	1	363.7	2.1	24。6	>210
80	A7	A7	3	2	120	1	1	0	男	40028	40148	120	120	1	3	2	1	1	0	2-b	2	1	2	2	3	1	1	8*5*4cm	1	1	0	1	部分粘液腺癌	门静脉		全胰腺切除术（胆肠吻合+胃空肠吻合+门静脉部分切除吻合）+胆囊切除术（吴志勇，2009-8-3）：术中见胰腺多发囊性占位，与门静脉侧壁粘连约2cm，胆囊大小约8*4*3cm，有直径1cm结石两枚。探查肝、盆腔、腹水阴性。	全胰腺切除术	absent	2	absent	absent	absent	absent
81	A8	A8	3	2	256	0	0	1	女	40067	40323	256	256	1	4	2	0	0	0	3	3	2	2	2	2	1	0	7*2*2cm	1	1	0	1		腹腔干动脉、肝动脉、脾静脉、门静脉	“胰体”导管腺癌Ⅱ级（7×2×2cm），侵犯神经束。 “脾静脉根部”、“腹腔动脉周围组织”均见癌结节。 胰腺切缘、“门静脉旁”淋巴结（0/1）、胰腺周围淋巴结、脾脏周围淋巴结（0/1）及“腹腔动脉周围”淋巴结（0/2）均阴性。	胰体癌扩大根治术（Appleby）（吴志勇，2009-9-11）：胰腺体部肿瘤大小约5*4cm，突破至胰腺包膜外，侵犯腹腔干及肝动脉起始部，与门静脉、脾静脉致密粘连，探查肝、胆、小肠、结肠、腹、盆腔无殊。	胰体癌扩大根治术	1.8	1	38	1.21	10	47.31
82	A9	A9	1	1	-100	0	0	1	女	40074	absent	absent	-100	2	4	2	0	0	0	3	3	2	2	2	2	1	0	5*2.5*2.5cm	1	1	0	1		无	胰腺癌根治标本： “胰体尾”导管腺癌II级，（5×2.5×2.5cm），侵犯周围神经束，脾门血管束见癌累及。 胰腺切缘、脾脏、“大网膜结节”为平滑肌组织、“第7组淋巴结”(0/2)、“第8p组淋巴结”(0/1)、“第9组淋巴结”(0/3)均阴性。	胰体尾+脾切除术（吴志勇，2009-9-18）：肿瘤位于胰体近肠系膜上静脉左侧处，大小约直径3cm，与SMV及SMA稍粘连。术中探查肝脏、盆腔均阴性。	胰体尾+脾切除术	1.89	1	40.6	2.4	6.3	45.13
83	A10	A10	1	1	286	1	1	1	女	40091	40377	286	286	1	3	2	1	2	0	2-b	2	1	2	1	2	1	0	5*4*3cm	1	1	0	1		肠系膜上静脉	胰头癌根治标本 ，“胰头”导管腺癌II级（5×4×3cm），侵犯神经束；胰腺周围淋巴结（1/1）、大网膜淋巴结（1/1）、“第8组P+第9组淋巴结”（2/5）见癌组织转移。 胃切缘、十二指肠切缘、胆总管切缘、胰腺切缘、“第12组淋巴结”（0/1）、“第14组淋巴结”（0/1）均阴性。	扩大胰十二指肠切除术（Child）（吴志勇，2009-10-5）：胰头一3.0*2.0cm的质硬肿块，侵犯SMV并包绕之长约2.5cm，胰管扩张，胆总管直径1.8cm，肝脏淤胆，未及肿块，胆囊肿大，探查胃、肠道、盆腔、腹水阴性。	扩大胰十二指肠切除术	12.67	1	1959	1.4	15.5	absent
84	A11	A11	1	1	396	1	1	1	女	40131	40527	396	396	1	3	2	0	0	0	2-a	2	1	1	1	2-3	1	1	3.5*3*3cm	1	1	0	0		十二指肠粘膜下层、门静脉		胰十二指肠切除术（Child））（孙勇伟，2009-11-14）：肿瘤位于钩突约大小4*4cm，质硬，包绕门静脉、SMV，侵犯门静脉右侧壁和十二指肠水平部，第7，8，13，14组可及肿大淋巴结，胆总管扩张明显，直径1.5cm。术中探查肝脾、小肠、结肠、盆腔均阴性。	胰十二指肠切除术	absent	2	absent	absent	absent	absent
85	A12	A12	2	2	-100	0	0	0	男	40133	absent	absent	-100	2	3	2	0	0	0	2-a	2	1	1	1	2	1	0	5*3*2cm	1	1	0	0		十二指肠肌层		无		absent	2	absent	absent	absent	13.81
86	A13	A13	0	1	178	1	0	0	男	40151	40329	178	178	1	3	2	0	0	0	2-a	2	1	1	1	2-3	1	1	4*3*2.5cm	1	1	0	1	伴高级别上皮内瘤变	无		无		absent	2	absent	absent	absent	absent
87	A14	A14	3	3	-100	1	1	1	女	40158	absent	absent	-100	2	2	1	0	0	0	1-b	1	1	1	1	2	1	0	5*4*3cm	1	1	0	1		无		无		absent	2	absent	absent	absent	absent
88	A15	A15	0	1	2323	1	1	1	女	40217	42540	2323	2323	0	4	2	0	0	0	3	3	2	2	2	2	1	0	3.5*2*2cm	1	1	0	1		脾动静脉	“胰体肿瘤（部分)"腺癌II级（3.5×2×2cm），侵犯神经。胰腺旁淋巴结（0/3），胰腺切缘，脾脏阴性。	胰体尾+脾脏切除术（沈志勇，2010-2-8），术中见肿块位于胰体，肠系膜上动脉左侧，直径约3cm,质地坚硬，与腹膜后间隙粘连，推之尚可动，肿瘤侵犯脾脏动静脉。	胰体尾+脾脏切除术	5.29	0	<0.8	3.6	26.9	absent
89	C1	C1	1	1	2307	0	0	0	男	40233	42540	2307	2307	0	3	2	0	0	0	2-a	2	1	1	2	2	1	0	6*4*3cm	1	1	0	0		结肠	胰体尾＋部分结肠＋脾脏切除标本： “胰体尾”：导管腺癌II级（6×4×3cm）。“胰体尾”与结肠脾曲粘连处纤维脂肪组织内见腺癌组织浸润，结肠未见癌浸润。 胰腺切缘、脾脏、胰腺旁淋巴结（0/3）均阴性。	在全麻下行胰体尾切除+脾切除+结肠脾曲切除术（吴志勇，2010-2-24），无术中所见。	胰体尾切除+脾切除+结肠脾曲切除术	5.49	1	259	9.7	16.1	100.17
90	C2	C2	1	1	0	1	0	0	男	40252	40252	0	0	1	4	2	0	0	0	3	3	2	2	2	2	1	0	6*5.5*3.5cm	1	1	0	0		肠系膜上动静脉、结肠脾区、左侧肾上腺、腹腔干动脉、脾动静脉	胰体尾＋脾＋结肠脾曲切除标本：“胰体尾”导管腺癌II级（6×5.5×3.5cm），浸润胰周围脂肪组织，侵犯结肠浆膜。 脾脏，胰腺旁淋巴结（0/7）均阴性。	胰体尾切除+脾切除+结肠脾区切除术（吴志勇，2010-3-15），术中探查见胰体尾巨大肿瘤，侵犯肠系膜上动静脉、结肠脾区及左侧肾上腺，包绕腹腔干、脾动静脉，脾脏肿大、回流血管曲张，术中活检冰冻病理提示转移性腺癌。	胰体尾切除+脾切除+结肠脾区切除术	31.47	0	<0.8	3.6	26.3	4.79
91	C3	C3	1	1	-100	1	1	1	女	40259	absent	absent	-100	2	2	1	1	2	0	2-b	2	1	2	1	2	1	0	3.8*2*1.3cm	1	1	0	1		无	“胰头”导管腺癌II级（3.8×2×1.3cm），侵犯神经，肿瘤旁淋巴结（2/2）见癌浸润。 胃切缘，十二指肠切缘，胰腺切缘，胆总管切缘，“胆囊”慢性胆囊炎，十二指肠肠系膜淋巴结（0/1），“门静脉后淋巴结”（0/1），“第8，12组淋巴结”（0/3）均阴性。	胰十二指肠切除术（吴志勇，2010-3-22），术中见肿块位于胰头，直径约3cm，质硬，第一肝门处可及数枚肿大淋巴结，术中探查肝、结肠、小肠、胃、腹膜、盆腔等未见明显转移病灶	胰十二指肠切除术	1.68	1	353.3	3.7	absent	absent
92	C4	C4	3	2	162	1	1	0	男	40290	40452	162	162	1	3	2	0	0	0	2-a	2	1	1	1	2-3	1	1	3*1.5*1.5cm	1	0	1	0		无	“胰头”管状腺癌Ⅱ-Ⅲ级（3×1.5×1.5cm），脉管内见癌栓。 上切缘、下切缘、“胆管切缘”、胰腺切缘、网膜、胃大弯淋巴结（0/1）、“幽门旁”淋巴结（0/1）、胰腺旁淋巴结（0/4）、“T管窦道”、“第8组淋巴结”为脂肪均阴性。	胰十二指肠切除术(child重建)（吴志勇，2010-4-22），术中见腹腔内广泛粘连,右上腹小肠,结肠,胆管与腹壁致密粘连,T管窦道明显炎症反应,肿块位于胰头十二指肠壶腹部直径3cm左右。	胰十二指肠切除术	4.55	0	<0.8	2.7	247	4.03
93	C5	C5	2	2	262	0	0	0	男	40291	40553	262	262	1	3	2	0	0	0	2-a	2	1	1	1	2	1	0	4*2.5*2cm	1	1	0	0		十二指肠肌层	“胰头”腺癌II级（4×2.5×2cm），浸润十二指肠肌层。 “胰腺切缘”及淋巴结（0/3），胃切缘，十二指肠切缘，胰腺旁淋巴结（0/2），“胆囊”慢性胆囊炎，“第12组淋巴结”（0/1）均阴性。	胰十二指肠切除术(child吻合)（吴志勇，2010-4-23），术中见胰颈近胰头部一质硬肿块，直径约3cm，胰腺呈慢性纤维化改变，与门静脉/脾静脉致密粘连。术中探查肝、肝、大小肠无殊。	胰十二指肠切除术	1.79	1	38.7	2.4	41.2	absent
94	C6	C6	3	2	-100	1	1	0	男	40344	absent	absent	-100	2	2	1	0	0	0	1-b	1	1	1	1	2	1	0	3.5*3.5*2cm	1	1	0	1		无	下半胃＋十二指肠＋部分胰腺切除标本： “胰头”导管腺癌II级（3.5×3.5×2cm）。侵犯神经束。 胃切缘，十二指肠切缘，胆总管切缘，胰腺切缘，慢性胆囊炎均阴性。	无		3.38	1	151.5	5	19.7	50.65
95	C7	C7	1	1	118	1	1	1	女	40350	40468	118	118	1	3	2	1	3	1	4	4	2	2	1	2-3	1	1	3.5*2.5*1.5cm	1	1	0	0		十二指肠粘膜		胰十二指肠切除术（吴志勇，2010-6-21），术中见十二指肠降部直径4.0cm溃疡型肿块，突破浆膜层，浸润胰腺，第7、12组和第一支空肠血管旁淋巴结肿大，肝脏第VI段见一直径2.5cm和0.5cm结节	胰十二指肠切除术	absent	2	absent	absent	absent	absent
96	C8	C8	2	2	168	1	1	1	女	40379	40547	168	168	1	3	2	0	0	0	2-a	2	1	1	2	2	1	0	4.5*3.5*3cm	1	1	1	1		无	部分胰腺切除标本： “胰体尾”导管腺癌II级，（4.5×3.5×3cm），血管及神经束见癌浸润。 胰腺切缘、脾脏、“第7组淋巴结”(0/3)均阴性。	胰体尾肿块切除+脾脏切除术（沈志勇，2010-7-20），术中见肿块位于胰体尾部，约4*2cm大小，质硬，与周围组织明显粘连，周围血供丰富.	胰体尾肿块切除+脾脏切除术	23.9	0	2.6	absent	absent	9.99
97	C9	C9	2	2	189	1	1	1	女	40385	40574	189	189	1	3	2	1	3	0	2-b	2	1	2	1	2	1	0	4*3*3cm	1	1	0	0		十二指肠全层、结肠肠壁、肠系膜上静脉	胰头癌根治标本： “胰头”导管腺癌II级，（4×3×3cm），累及十二指肠肠壁全层。胰腺旁淋巴结(2/2)、“肠系膜上淋巴结”(1/1)见癌转移。“结肠壁结节”见癌浸润或转移。上、下切缘、胰腺切缘、胆总管切缘、胆囊慢性炎、大弯淋巴结(0/3)、小弯淋巴结(0/1)均阴性。		胰十二指肠切除术	3.13	1	679.5	2.2	72.1	absent
98	C10	C10	1	1	46	0	0	1	女	40407	40453	46	46	1	4	2	1	4	0	3	3	2	2	2	2	1	0	3.5*2.5*2cm	1	1	0	1	部分呈粘液腺癌	脾脏、腹腔干，胃左动脉、脾动脉、结肠肠壁及系膜		胰体尾癌根治切除术（吴志勇，2010-8-17），术中见肿瘤位于胰腺体尾部，大小约5*5*4cm，侵犯腹腔干，包绕胃左动脉及脾动脉，脾静脉受压，侵犯结肠脾曲肠壁及系膜，另见第5.8.9.14a.16组淋巴结肿大。	胰体尾癌根治切除术	4.77	1	>2111	absent	17.2	>155
99	C11	C11	1	1	989	1	0	1	女	40422	41411	989	989	1	3	2	1	2	0	2-b	2	1	2	1	2	1	0	4*3*2cm	1	1	0	0		十二指肠	“胰头”导管腺癌Ⅱ级（4×3×2cm），累及十二指肠。胰腺旁淋巴结（2/13）见癌组织转移。胃切缘、十二指肠切缘、胰腺切缘、胆总管切缘、胆囊、网膜均阴性。	胰十二指肠切除术（CHILD重建术）（孙勇伟，2010-9-1），术中见胰头部直径3cm肿块，质硬，侵犯十二指肠至肠腔狭窄，胆总管旁、肝动脉旁可及肿大淋巴结。	胰十二指肠切除术	1.28	0	19.3	3.1	12	absent
100	C12	C12	3	2	473	1	1	0	男	40441	40914	473	473	1	2	1	1	1	0	2-b	2	1	2	1	1-2	0	0	2.5*2.5*1cm	1	0	0	0		无		胰十二指肠切除术（CHILD）术（王坚，2010-9-20），胰头肿块直径3厘米，未浸及门静脉，8，9，12组淋巴结肿大，肝脏呈淤胆表现，未及明显转移灶，腹膜阴性。	胰十二指肠切除术	absent	2	absent	absent	absent	absent
101	C13	C13	1	1	363	0	0	0	男	40449	40812	363	363	1	3	2	1	4	0	2-b	2	1	2	2	2-3	1	1	8*3*3cm	1	1	0	1		肠系膜上静脉、门静脉、肝动脉、腹腔动脉	胰腺部分切除标本 ，“胰体尾”导管腺癌II－III级（8×3×3厘米），侵犯神经束，胰腺旁淋巴结（2/6），“第16组淋巴结”（1/2）均见癌转移。“第9组淋巴结”神经及纤维脂肪组织内见腺癌组织浸润。胰腺切缘内见少量异型细胞。 脾脏，“脾动脉起始部”均阴性。	胰体尾+脾+肠系膜上静脉-门静脉部分切除吻合术（吴志勇，2010-9-28），术中见胰体尾一7*5cm质硬肿块，侵犯肠系膜上静脉-门静脉侧壁、肝动脉、腹腔动脉	胰体尾+脾+肠系膜上静脉-门静脉部分切除吻合术	absent	2	absent	absent	absent	absent
102	C14	C14	1	1	-100	0	0	0	男	40480	absent	absent	-100	2	3	2	0	0	0	2-b	2	1	2	1	1-2	0	0	3.5*3.5*3cm	1	1	0	1	合并IPMN	十二指肠浆膜层	胰头癌根治标本： “胰头”导管腺癌Ⅰ-Ⅱ级，（3.5×3.5×3cm），肿瘤组织侵至十二指肠浆膜层，侵及神经束。 胰腺切缘，胃切缘，十二指肠切缘，肠壁淋巴结（0/3），“第8组淋巴结”为血管脂肪组织，“第12组淋巴结”（0/6）均阴性。 另见导管内乳头状肿瘤癌变成分。	胰十二指肠切除术（Child重建）（倪醒之，2010-10-29），术中见胰头直径4cm质硬肿块，压迫胆总管下段并与门静脉侧壁有粘连，胰管扩张明显，直径约0.8cm，胆总管可见扩张，直径1.2cm，肝十二指肠韧带增厚明显，质地偏硬，门静脉旁、肝动脉旁可及多发肿大淋巴结。	胰十二指肠切除术	absent	2	absent	absent	absent	absent
103	C15	C15	3	2	100	1	1	0	男	40486	40586	100	100	1	3	2	1	3	0	2-b	2	1	2	1	2	1	0	4.5*3*2.5cm	1	1	0	0	部分呈粘液腺癌	十二指肠黏膜层	胰十二指肠切除标本： “胰腺”导管腺癌Ⅱ级，（4.5×3×2.5cm），部分呈粘液腺癌，侵至十二指肠黏膜层。 胰腺周围淋巴结（3/4）见癌转移。胰腺切缘，胃切缘，十二指肠切缘，胃小弯淋巴结（0/4），网膜，“第8、9组淋巴结”（0/4），“胆囊”慢性炎均阴性。	胰十二指肠切除术+空肠营养性造瘘（孙勇伟，2010-11-4），术中见肿块位于钩突，内含白色囊液，胰头与肠系膜上静脉右侧壁致密粘连，胰腺呈慢性炎症表现，胆总管直径2.0厘米，胆囊肿大，肝脏质地偏硬，未及肿块，探查肠道、盆腔和腹水阴性	胰十二指肠切除术+空肠营养性造瘘	absent	2	absent	absent	absent	absent
104	E1	E1	1	1	683	1	1	1	女	40545	41228	683	683	1	3	2	0	0	0	2-a	2	1	1	1	2	1	0	3*3*3cm	1	0	0	0		十二指肠粘膜下层	胰腺癌根治标本：“胰头”导管腺癌Ⅱ级（3×3×3cm），侵至十二指肠粘膜下层。胃切缘，十二指肠切缘，胰腺切缘，胆总管切缘，“第8P组淋巴结”（0/3），“第12A组淋巴结”（0/2），“第12P组淋巴结”为血管脂肪组织，“第16组淋巴结”（0/3），胆囊慢性炎均阴性。	胰十二指肠切除术（child）（吴志勇，2010-12-31）, 术中见肿块位于胰腺钩突处，约3*2cm大小，侵犯十二指肠乳头，胆总管直径2.0cm，胆囊积液，肝脏於胆，未及肿块，盆腔阴性	胰十二指肠切除术	3	1	75	absent	14	absent
105	E2	E2	1	1	262	1	1	1	女	40550	40812	262	262	1	3	2	0	0	0	2-a	2	1	1	1	2-3	1	1	3.5*3.5*2.5cm	1	1	0	0		胆总管	胰头癌根治标本： “胰头”导管腺癌Ⅱ－Ⅲ级（3.5×3.5×2.5cm）。 胆总管切缘见癌累及，胰腺切缘，十二指肠切缘，“第8组淋巴结”（0/1），“胆囊”慢性炎均阴性。		胰十二指肠切除术	absent	2	absent	absent	absent	absent
106	E3	E3	1	1	433	1	1	0	男	40550	40983	433	433	1	3	2	1	2	0	2-b	2	1	2	1	2-3	1	1	3*2.5*2cm	1	0	0	1		十二指肠肌层	胰腺癌根治标本： “胰腺钩突”导管腺癌II－III级，（3×2.5×2cm），累及神经束，侵至十二指肠肌层。“胰腺旁淋巴结”(2/3)见癌转移。 “胰腺切缘”、胆总管切缘、胃切缘、十二指肠切缘、“胆囊”慢性炎均阴性。	胰十二指肠切除术（child重建）（吴志勇，2011-1-7），术中见肝脏呈淤胆性，胰头钩突处可及一质硬肿块，大小约2*２cm，胆总管明显扩张至直径约２.0cm，探查肝脏、小肠、结肠、盆腔及腹壁均阴性。	胰十二指肠切除术	absent	2	absent	absent	absent	absent
107	E4	E4	1	1	86	1	1	0	男	40585	40671	86	86	1	3	2	1	2	1	4	4	2	2	2	2	1	0	5*4*3cm	1	1	0	0	姑息手术、腹腔广泛转移	脾脏、肾周脂肪、腹腔广泛转移	“胰体尾”：导管腺癌II级（5×4×3cm），与脾脏粘连。 胰腺旁淋巴结（2/4）、大网膜见癌组织浸润或转移。 胰腺切缘阴性。	姑息性胰体尾+脾切除术（吴志勇，2011-2-11），术中见胰尾部有一直径4cm质硬肿瘤，呈浸润性生长，累及脾脏，并浸润肾周脂肪组织，胃结肠韧带，大网膜，小肠系膜和腹膜腹腔多发粟粒样播散结节（病理证实为癌），肝脏（-）。胃周血管曲张，考虑脾静脉闭塞已形成区域性门高压。	姑息性胰体尾+脾切除术	2	1	988	2	508	155
108	E5	E5	1	1	25	1	1	1	女	40588	40613	25	25	1	3	2	0	0	0	2-b	2	1	2	1	2	1	0	5*3*3cm	1	1	1	0		十二指肠全层、肠系膜上静脉、小肠系膜	“胰头”导管腺癌II级（5×3×3厘米），浸润十二指肠全层，脉管内见癌栓。 上，下切缘，胆管切缘，胰腺切缘，胰腺旁淋巴结（0/5），“第7组淋巴结”（0/2），“第8，12a组淋巴结”（0/5），“第12b组淋巴结”（0/1），“第14组淋巴结”（0/1）均阴性。慢性胆囊炎。		胰十二指肠扩大根治术(联合SMV切除术)	567	1	2060	3	90	155
109	E6	E6	3	2	506	0	0	0	男	40613	41119	506	506	1	3	2	1	2	0	2-b	2	1	2	1	3	1	1	3.5*3*3cm	1	1	0	0		十二指肠粘膜下层、胆总管壁	胰头癌根治标本： “胰头”导管腺癌III级，（3.5×3×3cm），癌组织大部位于胰腺实质，侵犯胆总管壁及十二指肠粘膜下层。局部淋巴结(2/5)见癌转移。 胃切缘、胰腺切缘、十二指肠切缘、胆总管切缘均阴性。	胰十二指肠切除术（child）（沈志勇，2011-3-11），肿瘤位于胆总管下端开口处，直径约2cm，质僵硬，压迫胆总管、胰管，肿瘤未侵犯门静脉、肠系膜上血管，胆囊肿大12*5cm，胆总管直径1cm，腹腔、盆腔、肝脏、胃均未及明显转移病灶，肝脏呈胆汁淤积性表现。	胰十二指肠切除术	absent	2	absent	absent	absent	absent
110	E7	E7	3	2	250	1	1	1	女	40653	40903	250	250	1	3	2	0	0	0	2-a	2	1	1	1	2	1	0	5*2.5*2cm	1	1	0	0		十二指肠肌层、结肠右血管	胰头癌根治标本：“胰头”导管腺癌II级，（5×2.5×2cm），累及十二指肠肌层。 胃切缘、十二指肠切缘、肝管切缘、胰腺旁淋巴结(0/3)、“第8组淋巴结”(0/1)、“第12p组淋巴结”(0/1)、“第14组淋巴结”(0/1)、“第12A组淋巴结”为脂肪组织均阴性。	胰十二指肠切除术（王坚，2011-4-20），术中见胰头部一直径2cm肿块，质硬，压迫胆管下端及胰管，胆管扩张，直径2.5cm，胰管扩张直径1cm，肿块下缘包绕结肠右血管，胆囊大小10*6*3cm，肝脏呈淤胆样改变，术中探查肝脏及盆腔未见明显转移，腹水阴性。	胰十二指肠切除术	4	1	1381	4	28	155
111	E8	E8	1	1	1866	1	1	0	男	40674	42540	1866	1866	0	3	2	0	0	0	2-a	2	1	1	1	2	1	0	2*1*1cm	0	0	0	0		十二指肠肌层	胰头癌根治标本： “胰头”导管腺癌II级（2×1×1cm），侵至十二指肠肌层。 胃切缘、胰腺切缘、十二指肠切缘、胆总管切缘、胰腺旁淋巴结（0/6）、“第8组淋巴结”（0/1）、胆囊慢性炎均阴性。	胰十二指肠切除术（施维锦，2011-5-11），术中见肿块位于胰腺头部，直径约3cm，质硬，未侵犯周围组织及血管，第8组淋巴结肿大，另见胆囊12*5*5cm，内充满胆汁，胆总管直径1.8cm，探查肝脾盆腔未见明显肿块。	胰十二指肠切除术	2.32	0	1.7	3.3	absent	absent
112	E9	E9	2	2	458	1	1	1	女	40679	41137	458	458	1	3	2	1	≥2	0	2-b	2	1	2	2	2-3	1	1	6*5*3cm	1	1	1	1		腹腔干、肠系膜上静脉、脾静脉	“胰体”：导管腺癌II-III级（6×5×3cm），侵犯神经束，脉管内见癌栓。 “第9、16组淋巴结”纤维组织内见癌组织浸润。 脾脏、“第9组淋巴结”为纤维脂肪组织均阴性。	胰体尾癌根治术+脾切除术(吴志勇，2011-5-16），胰体部直径约５ｃｍ肿块，质硬，浸润并包绕腹腔干、肠系膜上静脉与脾静脉交汇处，术中探查胃、结肠、小肠、肝脏未及明显异常。	胰体尾癌根治术+脾切除术	absent	2	absent	absent	absent	absent
113	E10	E10	2	2	323	1	1	0	男	40688	41011	323	323	1	3	2	1	1	0	2-a	2	1	1	2	2	1	0	8*5*4cm	1	1	0	1		胃壁肌层、结肠、结肠系膜、空肠	胰体尾癌根治标本： “胰体尾”：导管腺癌II级（8×5×4cm），侵犯神经束，浸润至胃壁肌层及结肠浆膜。 “第6组淋巴结”为癌结节。胰切缘、胃切缘、肠切缘、网膜、脾脏、局部淋巴结（0/1）均阴性。	胰体尾切除+脾切除+结肠脾曲切除（倪醒之，2011-5-25),胰腺体尾部一大小约8*6cm囊实性肿块，质地硬。肿块与胃后壁、屈式韧带远端5cm处空肠、结肠肝曲及小肠、结肠系膜侵犯，形成致密粘连。肿块囊腔与结肠脾曲形成内瘘。探查肝脏、盆腔、其余肠道未及异常，腹水（-）	胰体尾切除+脾切除+结肠脾曲切除	24.2	1	>2060	1.8	>150	61.6
114	E11	E11	3	2	-100	0	0	0	男	40724	absent	absent	-100	2	4	2	0	0	0	3	3	2	2	2	2	1	0	8*4*4cm	1	1	0	0		肠系膜上静脉、肝动脉、脾动脉、腹腔干动脉	胰腺癌根治标本： “胰腺”导管腺癌II级，（8×4×4cm），未累及十二指肠。 胃切缘、十二指肠切缘、胆管切缘、脾脏、“胆囊”慢性炎、“第7组淋巴结”(0/4)、“第8组淋巴结”为纤维、脂肪及神经组织、“第11p组淋巴结”(0/3)均阴性。十二指肠粘膜下见异位胰腺组织。	全胰腺切除（吴志勇，2011-6-30），术中见胰颈胰体部肿瘤，约８×４×５ｃｍ，侵及肠系膜上静脉肝动脉脾动脉及腹腔干，第７，８，９，１０，１１，１４，１５，１６组淋巴结肿大且向结肠系膜根部衍伸，胆管扩张，肝脏於胆表现，探查肝脏网膜盆腔均无转移。	全胰腺切除	8	0	0	4	16	3
115	E12	E12	2	2	-100	0	0	1	女	40735	absent	absent	-100	2	3	2	1	3	0	2-b	2	1	2	1	2-3	1	1	3*2.5*2.5cm	1	0	0	1		十二指肠肌层			胰十二指肠切除术（	6	1	2041	2	46	155
116	E13	E13	2	2	92	0	0	0	男	40756	40848	92	92	1	3	2	1	4	0	2-b	2	1	2	1	3	1	1	5*3*1cm	1	1	0	0	腺鳞癌	门静脉、肠系膜上静脉、脾静脉			扩大胰十二指肠切除术+空肠营养性造瘘术	3	1	39	3	15	34
117	E14	E14	2	2	168	1	1	1	女	40757	40925	168	168	1	4	2	1	3	1	4	4	2	2	2	2	1	0	5*3*3cm	1	1	0	1	腹腔广泛转移	结肠浆膜、腹腔广泛转移	部分胰腺＋脾脏＋部分结肠切除标本，“胰体尾”导管腺癌II级（大小5×3×3cm），神经束见癌浸润，侵至结肠浆膜。胰腺旁淋巴结(1/1)、“第5组淋巴结”(2/2)、“大网膜”见癌浸润或转移。脾包膜周围见癌累及。胰腺切缘阴性。	胰体尾切除+结肠脾曲切除术（吴志勇，2011-8-2），术中见胰腺体尾部有一约6×7×8cm肿块，侵及结肠脾曲，质硬，与周围粘连，探查腹腔，见大网膜多发转移，盆腔见一质硬结节，腹腔见少量腹水。	胰体尾切除+结肠脾曲切除术	absent	2	absent	absent	absent	absent
118	E15	E15	1	1	867	1	1	0	男	40758	41625	867	867	1	2	1	0	0	0	1-b	1	1	1	2	2	1	0	4*2*2cm	1	1	0	1		无	“胰尾”导管腺癌II级（4×2×2cm），侵犯神经纤维束。 胰腺切缘、脾脏均阴性。	胰体尾癌根治+脾切除（孙勇伟，2011-8-3），术中见胰腺纤维化，胰体尾直径约3cm肿块，质硬，边界不清，侵及胰腺包膜，脾脏9*7*4cm大小，探查肝、胃、小肠、结肠、腹、盆腔等未见明显异常。	胰体尾癌根治+脾切除	17	0	8	2	absent	absent
119	G1	G1	1	1	142	0	0	0	男	40758	40900	142	142	1	4	2	1	1	1	4	4	2	2	2	2-3	1	1	4*3*3cm	1	1	0	1		结肠浆膜	胰腺癌根治标本。“胰体尾”导管腺癌II-III级（4×3×3cm），神经束见侵及；脾包膜、结肠浆膜见癌组织浸润；“脾动脉旁淋巴结”（1/1）、“左肝叶”见癌组织转移。 胰切缘、网膜均阴性。	胰体尾＋脾脏＋左肝外侧叶＋左半结肠切除术（季福，2011-8-3），术中见胰体尾部直径５.０ｃｍ质硬肿瘤，侵及脾脏血管并侵犯结肠脾曲系膜，左肝外侧叶见三枚转移结节，余未见明显转移灶，腹水（-）	胰体尾＋脾脏＋左肝外侧叶＋左半结肠切除术	absent	2	absent	absent	absent	absent
120	G2	G2	2	2	770	1	0	0	男	40788	41558	770	770	1	3	2	0	0	0	2-a	2	1	1	1	2-3	1	1	3*3*2cm	1	0	0	0		胆总管			胰十二指肠切除术＋空肠造瘘	3.32	1	1962.9	4.2	>155	47.9
121	G3	G3	1	1	-100	1	1	0	男	40808	absent	absent	-100	2	1	1	0	0	0	1-a	1	1	1	1	2-3	1	1	1.5*1*1cm	0	0	0	0		无			胰十二指肠切除Child吻合术	3	1	485	6	absent	absent
122	G4	G4	1	1	155	1	1	1	女	40828	40983	155	155	1	3	2	0	0	0	2-a	2	1	1	2	3	1	1	3*2.5*2.5cm	1	0	0	1		脾静脉、肠系膜下静脉	"胰体尾"导管腺癌Ⅲ级（3×2.5×2.5cm）。神经束见侵犯。 脾脏，"第9组淋巴结"（0/1），"大网膜"均阴性。	胰体尾部切除+脾脏切除（季福，2011-10-12），术中见胰腺体部直径４.０ｃｍ质硬肿瘤，边界欠清，肿瘤与脾静脉、肠系膜下静脉侵犯，并与胃左血管粘连。	胰体尾部切除+脾脏切除	2	1	313	absent	61	67
123	G5	G5	1	1	102	0	0	0	男	40835	40937	102	102	1	3	2	0	0	1	4	4	2	2	1	2-3	1	1	4*3*3cm	1	1	0	0		十二指肠、门静脉、肠系膜上静脉			胰十二指肠切除＋肝脏结节切除＋空肠造瘘术	5	1	150	absent	absent	absent
124	G6	G6	2	2	-100	1	1	0	男	40840	absent	absent	-100	2	4	2	0	0	0	3	3	2	2	1	3	1	1	5*3*2cm	1	1	1	0		胆总管、十二指肠粘膜下层、肠系膜上动脉	胰头癌根治标本 ：“胰头”低分化导管腺癌（5×3×2cm），累及胆总管管壁，并侵犯十二指肠肠壁达粘膜下层。脉管内见癌栓。 胃切缘、十二指肠切缘、胆总管切缘、胰腺切缘、胰腺旁淋巴结（0/1）、“第十二组淋巴结”（0/2）、“胆囊”慢性炎均阴性。		胰十二指肠切除	5	1	2084	2	31	155
125	G7	G7	2	2	224	1	1	0	男	40842	41066	224	224	1	3	2	0	0	0	2-a	2	1	1	2	2	1	0	4*3*2.5cm	1	1	0	1		结肠全层、小肠系膜	“胰腺”导管腺癌Ⅱ级（4×3×2.5cm），累及神经束，并侵犯相邻结肠肠壁全层。“小肠系膜”纤维脂肪组织见癌组织浸润。结肠二侧切缘，胰腺切缘，胰腺旁淋巴结（0/1）及脾脏均阴性。	胰体尾切除+左半结肠切除术（赵刚，2011-10-26），术中见腹腔粘连严重，原手术为远端胃大部切除（毕II式，结肠后），肿瘤位于胰体尾部，大小约2X3cm，质硬，侵及结肠脾曲，至结肠脾曲狭窄，探查肝、盆腔（-）。	胰体尾切除+左半结肠切除术	148.2	2	absent	2.47	absent	absent
126	G8	G8	2	2	233	1	0	0	男	40842	41075	233	233	1	3	2	1	1	0	2-b	2	1	2	1	2	1	0	5.5*2.5*2.5cm	1	1	0	1		门静脉	胰头癌根治标本 ，“胰头”导管腺癌II级（5.5×2.5×2.5cm），神经束见癌侵犯，局部淋巴结1枚见癌转移。胃切缘、十二指肠切缘、胆总管切缘、“胆囊”慢性炎、“胰腺旁淋巴结”（0/2）、“第8组淋巴结”（0/2）、“第12P组淋巴结”（0/7）均阴性。	胰十二指肠切除术（Child重建）（施维锦，2011-10-26），术中见胰头钩突处一直径2.5cm肿块，质硬，与门静脉粘连难分，未侵及肠系膜上动静脉，胆囊肿大明显，大小约为14*6*2cm，胆总管直径约1.2cm，第6组淋巴结肿大明显，探查肝脏、盆腹腔等未及其他占位性病变。	胰十二指肠切除术	absent	2	absent	absent	absent	absent
127	G9	G9	2	2	258	1	1	1	女	40847	41105	258	258	1	3	2	1	2	0	2-b	2	1	2	1	2-3	1	1	2*2*1cm	0	0	0	1		肠系膜上动、静脉		扩大胰十二指肠切除术（吴志勇，2011-10-31），术中见胰头直径5.0cm大小质硬肿块，肿块浸润肠系膜上动脉和肠系膜上静脉，并包绕肠系膜上静脉下段约3.0cm长血管，胰腺周围可及数枚肿大淋巴结，探查腹腔、网膜、盆腔、其它脏器未见转移病灶。	扩大胰十二指肠切除术	3	1	41	3	13	absent
128	G10	G10	3	2	215	1	1	0	男	40849	41064	215	215	1	3	2	0	0	0	2-a	2	1	1	1	3	1	1	1*1*1cm	0	0	0	0		肠系膜上静脉	胰腺癌根治标本 ，“胰腺钩突”导管腺癌III级（1×1×1cm） 胃切缘、十二指肠切缘、胰腺切缘、胆管切缘、“第7组淋巴结”（0/3）、“第8，12组淋巴结”纤维组织、“胆囊”慢性炎均阴性。	胰十二指肠切除（child重建）+空肠造瘘（孙勇伟，2011-11-2），术中见肿瘤位于胰腺钩突部，约直径３ｃｍ，边界欠清，部分侵及肠系膜上静脉右侧壁。胆囊约１０×８×６ｃｍ，胆总管增宽，约直径１.５ｃｍ，胰管扩张明显。另探查肝脏、胃、盆腔等未见明显转移灶，腹水（－）。	胰十二指肠切除+空肠造瘘	6	1	88	2	10	absent
129	G11	G11	2	2	348	0	0	0	男	40849	41197	348	348	1	2	1	0	0	0	1-b	1	1	1	1	3	1	1	2*1*0.5cm	0	0	0	1		无	“胰腺钩突部”导管腺癌III级（2×1×0.5cm），神经束见侵犯。 胆总管切缘、胰腺切缘、胃切缘、十二指肠切缘、胆囊慢性炎、网膜、“第十二组淋巴结”（0/1）均阴性。	胰十二指肠切除术（季福，2011-11-2），术中见肿块位于胰腺头钩突部，直径约3cm，质硬，未侵犯周围组织及血管，第12组淋巴结肿大，另见胆囊11*6*5cm，内充满胆汁，胆总管直径0.8cm，探查肝脾盆腔未见明显肿块。	胰十二指肠切除术	1.97	1	108.9	3.2	absent	12.6
130	G12	G12	1	1	571	1	1	1	女	40863	41434	571	571	1	3	2	1	2	0	2-b	2	1	2	1	2	1	0	4*3*3cm	1	1	0	1		十二指肠粘膜下层、肠系膜上静脉	胰头癌根治标本。 “胰头”导管腺癌II级（4×3×3cm），神经束见侵犯，累及十二指肠粘膜下层；胰腺旁淋巴结（2/3）见癌转移。 胃切缘、十二指肠切缘、胰腺切缘、胆总管切缘、“胆囊”慢性炎、“肝脏结节”少量肝组织未见明显变性均阴性。		胰十二指肠切除+空肠造瘘术+肝结节活检术	absent	2	absent	absent	absent	absent
131	G13	G13	3	2	201	0	0	0	男	40884	41085	201	201	1	3	2	0	0	0	2-a	2	1	1	2	2-3	1	1	7*4*3cm	1	1	0	1	粘液腺癌	横结肠系膜	胰体尾癌根治标本 ，“胰体尾”腺癌II-III级，7×4×3cm，部分为粘液腺癌，侵犯神经束。 切缘、脾脏、“脾门淋巴结”（0/3）、“肠系膜上动脉根部淋巴结”（0/1）、“肠系膜下静脉旁淋巴结”脂肪纤维组织均阴性。	胰体尾切除+脾切除（孙勇伟，2011-12-7），术中见肿瘤位于胰体尾部，整个胰体部质地僵硬，胰尾部一直径５ｃｍ质硬肿块，侵犯横结肠系膜并，向后腹膜浸润性生长。脾脏未见明显异常，探查肝脏及腹腔内各脏器未见明显转移灶。	胰体尾切除+脾切除	18	0	18	4	82	31
132	G14	G14	3	2	31	1	1	1	女	40892	40923	31	31	1	3	2	0	0	0	2-a	2	1	1	2	2	1	0	7*3*2cm	1	1	0	0		无	胰体尾＋脾脏切除标本：“胰体尾”导管腺癌Ⅱ级（7×3×2cm）。 胰腺切缘及“第八组淋巴结”（0/3）均阴性。 “脾脏”脾窦充血。另见副脾组织。	胰腺体尾部+脾脏切除术（季福，2011-12-15），术中见胰腺体部一直径3.5cm质硬肿块，边界尚清，与脾动静脉稍粘连，术中探查腹盆腔未见明显转移灶。	胰腺体尾部+脾脏切除术	absent	2	absent	absent	19.51	absent
133	G15	G15	1	1	1642	1	1	0	男	40898	42540	1642	1642	0	3	2	0	0	0	2-a	2	1	1	1	2	1	0	2*1.5*1cm	0	0	0	1	胰腺导管上皮呈高级别上皮内瘤改变	十二指肠肌层、肠系膜上静脉		胰十二指肠切除+空肠造瘘术（孙勇伟，2011-12-21），术中见肿瘤位于胰头部，约直径4cm，部分侵及肠系膜上静脉侧壁，胰管扩张明显，胆囊约12*8*6cm，张力高，整个肝脏呈淤胆表现，肝外胆管扩张明显。探查整个腹腔，未见明显转移灶。腹水（-）。	胰十二指肠切除+空肠造瘘术	5	1	700	2	17	155
134	I1	I1	1	1	396	0	0	0	男	40900	41296	396	396	1	3	2	0	0	0	2-a	2	1	1	1	2	1	0	4*4*3cm	1	1	0	1		十二指肠肌层、肠系膜上静脉	胰头癌根治标本，“胰头”导管腺癌II级（4×4×3cm），侵及十二指肠深肌层，神经束见侵犯；胰腺切缘见癌组织。胃切缘、十二指肠切缘、胆总管切缘、胆囊慢性炎、“小肠系膜淋巴结”（0/1）、“7，8，9组淋巴结”（0/1）、“第12组淋巴结”（0/3）均阴性。		胰十二指肠切除+空肠造瘘术	absent	2	absent	absent	absent	absent
135	I2	I2	1	1	-100	0	0	0	男	40619	absent	absent	-100	2	3	2	1	1	0	2-b	2	1	2	1	2	1	0	3*2*2cm	1	0	0	1		胆总管、门静脉	胰头癌根治标本： “胰头”导管腺癌II级，（3×2×2cm），侵犯胆管壁，未累及十二指肠。癌组织侵犯神经。胰腺旁淋巴结(1/5)见癌转移。胃切缘、十二指肠切缘、胰腺切缘、肝管切缘、胃小弯淋巴结(0/7)均阴性，慢性胆囊炎。	胰十二指肠切除术（季福，2011-3-17），胰头钩突处一直径3.5cm肿块，质硬，与门静脉后壁粘连较重，未侵及肠系膜上动静脉，胰腺周围组织略水肿，胆囊肿大明显，大小约为14*6*2cm，胆总管直径约1.0cm，第七组淋巴结肿大明显，探查肝脏、盆腹腔等未及其他占位性病变	胰十二指肠切除术	2	1	268	3	8	82
136	I3	I3	1	1	1615	0	0	1	女	40925	42540	1615	1615	0	2	1	0	0	0	1-a	1	1	1	2	2-3	1	1	4.5*4*4cm	1	1	1	0		无	“胰腺”导管腺癌Ⅱ－Ⅲ级（4.5×4×4cm）。 “胰管内癌栓”为癌组织。 切缘，“第12组淋巴结”为纤维脂肪组织，“第16组”淋巴结（0/1）均阴性。	胰腺颈部肿瘤切除＋胰体尾-空肠R-Y吻合（孙勇伟，2012-1-17），术中见肿瘤位于胰腺颈部，约直径3cm，质地偏硬，远端胰管扩张。近端胰管内可及一枚直径0.5cm癌栓。另探查腹腔内各脏器未见明显转移灶。	胰腺颈部肿瘤切除＋胰体尾-空肠R-Y吻合	absent	2	absent	absent	absent	absent
137	I4	I4	2	2	12	1	1	0	男	40927	40939	12	12	1	3	2	0	0	0	2-a	2	1	1	1	2	1	0	2.3*1*1cm	1	0	0	1		十二指肠粘膜层、门静脉、肠系膜上静脉			扩大胰十二指肠切除术	1.74	0	29.3	3.8	23.75	4.8
138	I5	I5	1	1	-100	0	0	1	女	40940	absent	absent	-100	2	3	2	1	2	0	2-b	2	1	2	1	2-3	1	1	5*3*2.5cm	1	1	1	0		肠系膜上静脉		胰十二指肠切除(child重建)+空肠造瘘（孙勇伟,2012-2-1），术中见肿瘤位于胰腺钩突部，约直径4cm，质地硬，肿瘤侵犯肠系膜上静脉，包绕近1/3周。整个腹腔内粘连严重，整个横结肠粘连于盆腔。探查肝脏等腹腔内脏器，未见明显转移灶。腹水（-）。	胰十二指肠切除+空肠造瘘	13	1	1983	3	31	155
139	I6	I6	2	2	-100	1	1	1	女	40942	absent	absent	-100	2	4	2	1	1	0	3	3	2	2	2	2	1	0	4*4*3.5cm	1	1	0	1		门静脉、脾动静脉、腹腔干	“胰体”：导管腺癌II级（4×4×3.5cm），侵犯神经，肿瘤旁淋巴结（1/1）见癌转移。 “胰腺切缘”、“肠系膜上静脉切缘”、“第9组淋巴结”（0/2）、脾脏均阴性。	胰颈体癌根治+脾切除术+门静脉切除吻合术（吴志勇,2012-2-3），术中见胰颈部直径3cm质硬肿块，浸润并包绕门静脉、脾血管、腹腔干，手术操作困难，探查肝、胆道、胃、小肠、结肠、盆腔等未见明显异常。	胰颈体癌根治+脾切除术+门静脉切除吻合术	2	1	60	1	9	38
140	I8	I8	1	1	82	1	1	1	女	40961	41043	82	82	1	3	2	0	0	0	2-a	2	1	1	1	3	1	1	4*2.5*2.5cm	1	1	1	1		十二指肠粘膜下层、胆总管			胰十二指肠切除+胰腺囊肿切除+空肠造瘘术	absent	2	absent	absent	absent	absent
141	I9	I9	1	1	371	1	1	0	男	40969	41340	371	371	1	3	2	0	0	0	2-a	2	1	1	1	2	1	0	3.5*3*1.5cm	1	1	0	1		十二指肠粘膜下层、肠系膜上静脉	胰头癌根治标本 ，“胰头”导管腺癌II级（3.5×3×1.5cm），侵至十二指肠粘膜下层，神经束见癌累及； 十二指肠切缘、胆总管切缘、胰切缘、胆囊、“第8A、12A组淋巴结”（0/2）、“第8P组淋巴结”脂肪组织、“第12B组淋巴结”（0/1）、“第12P组淋巴结”（0/3）均阴性。	胰十二指肠切除术（child）+肠系膜上静脉切除重建（吴志勇,2012-3-1），胰头一3*2cm大小肿块，质硬，侵及胆总管，侵犯肠系膜上静脉约1cm长并完全包绕，胆总管直径1.0cm，探查肝脏、盆腔未及异常，上腹部粘连，原手术方式为胃大部切除（毕II式），胰体尾呈慢性炎症改变。	胰十二指肠切除术+肠系膜上静脉切除重建	2.13	0	20.8	absent	absent	absent
142	I10	I10	3	2	661	0	0	1	女	40975	41636	661	661	1	3	2	1	3	0	2-b	2	1	2	1	2-3	1	1	2.5*1.5*1cm	1	0	0	0		十二指肠粘膜下层	胰头癌根治标本 ，“胰头”导管腺癌II-III级（2.5×1.5×1cm），侵至十二指肠粘膜下层，胰腺旁淋巴结（1/3）见癌转移。 胃切缘、十二指肠切缘、胰切缘、胆总管切缘、胆囊慢性炎、“第8组淋巴结”（0/1）、“第7、8、9组淋巴结”（0/8）、“第12组淋巴结”脂肪组织均阴性。	胰十二指肠切除术（孙勇伟,2012-3-7），术中见肝脏呈淤胆性，胰头处可及一质硬肿块，大小约2*２cm，压迫胆总管致其完全阻塞，胆总管明显扩张至直径约3.0cm，探查肝脏、小肠、结肠、盆腔及腹壁均阴性。	胰十二指肠切除术	1.44	1	105.2	absent	absent	absent
143	I11	I11	3	2	290	0	0	0	男	40976	41266	290	290	1	3	2	1	1	0	3	3	2	2	2	2-3	1	1	7*2*2cm	1	1	0	1		脾、脾动静脉、肝动脉、门静脉	“胰体尾”导管腺癌II-III级（7×2×2cm），神经束见癌侵犯，肿瘤与脾包膜粘连；“肠系膜结节”为癌结节。 胰切缘、“第11组淋巴结”（0/1）阴性。	胰腺体尾部切除+脾切除术（孙勇伟,2012-3-8），肿瘤位于胰腺体部，直径约4cm，质硬，侵犯包绕脾动脉、脾静脉，侵犯肝动脉起始部、门静脉起始部，周围致密粘连，与十二指肠粘连分界不清，周围可及肿大淋巴结，周围组织轻度炎症水肿。	胰腺体尾部切除+脾切除术	3.71	1	525.8	2.1	13.6	>210
144	I12	I12	3	2	326	1	1	1	女	40980	41306	326	326	1	2	1	0	0	0	1-b	1	1	1	1	2-3	1	1	2.2*2*1cm	1	0	0	1		无	胰头癌根治标本： “胰头”：腺癌II-III级（2.2×2×1cm）。 幽门切缘、胆总管切缘、“胆囊”慢性炎、胰腺切缘、“钩突组织”、“第8组淋巴结”（0/5）、“第12组淋巴结”（0/2）均阴性。“胰体部肿块”慢性炎，伴间质纤维组织增生。“胰头部”导管腺癌II级，浸润神经束。		胰十二指肠切除+空肠营养造瘘	2.19	1	87.5	3.1	11.0	absent
145	I13	I13	1	1	1558	1	1	1	女	40982	42540	1558	1558	0	3	2	0	0	0	2-a	2	1	1	2	1-2	0	0	7*3*2cm	1	1	0	1		脾静脉、肠系膜下静脉	胰体尾癌根治标本 ，“胰体尾”导管腺癌I-II级（7×3×2cm），神经束见侵犯；胰切缘、脾脏、“第7组淋巴结”脂肪组织、“第8组淋巴结”（0/1）均阴性。	胰体尾切除+脾切除（孙勇伟,2012-3-14），术中见肿块位于胰体部直径3*2cm，质硬，包绕脾静脉、肠系膜下静脉，探查胃、肝、小肠、结肠均阴性。	胰体尾切除+脾切除	16.5	0	<0.8	2.4	8.3	1.32
146	I14	I14	2	2	-100	0	0	0	男	40984	absent	absent	-100	2	3	2	0	0	0	2-a	2	1	1	1	2	1	0	4*3*1.5ｃｍ	1	1	0	1		十二指肠粘膜肌层、门静脉、肠系膜上静脉			胰十二指肠扩大切除术	1.87	1	320.8	1.7	19.2	209.41
147	I15	I15	3	2	17	1	1	0	男	40987	41004	17	17	1	3	2	0	0	0	2-a	2	1	1	1	2-3	1	1	4*2.8*2cm	1	1	0	0		十二指肠粘膜层	胰腺癌根治标本，“胰头”导管腺癌II-III级（4×2.8×2cm），侵至十二指肠粘膜层； 十二指肠切缘、胰腺切缘、胆总管切缘、横结肠、“胆囊”慢性炎、“第8组淋巴结”（0/1）均阴性。	胰十二指肠切除+横结肠切除术+空肠造瘘术（孙勇伟，2012-3-19），术中见胃部Roux-y术后，腹腔粘连严重，肝脏呈淤胆性，胆总管扩张明显，直径2.5cm，胰头可及肿块，大小约4×3cm。探查肝、胃、小肠、胰腺、盆腹腔均阴性。	胰十二指肠切除+横结肠切除术+空肠造瘘术	9.92	1	>1983	4.2	absent	99
148	A1	A1	1	1	228	0	0	1	女	41000	41228	228	228	1	3	2	0	0	0	2-a	2	1	1	2	1-2	0	0	5.5*3.5*3cm	1	1	0	0		无	胰体尾＋脾脏切除标本，“胰体尾”导管腺癌Ⅰ－Ⅱ级（5.5×3.5×3cm），胰腺切缘，脾脏，“第7组淋巴结”（0/1），“第8组淋巴结”（0/1），“腹腔干淋巴结”（0/2）均阴性。	胰体尾切除+脾切除（孙勇伟，2012-4-1），术中见胰腺体尾部肿瘤大小约5*4*4cm，侵及胰腺包膜，第7、8组淋巴结可及肿大，肿瘤质地硬，与SMV、SMA无侵犯，探查肝脏、盆腔未及明显转移结节。	胰体尾切除+脾切除	absent	2	absent	absent	absent	absent
149	A2	A2	2	2	256	1	0	0	男	41004	41260	256	256	1	3	2	1	4	0	2-b	2	1	2	1	3	1	1	7*5*4cm	1	1	0	0		十二指肠粘膜下层、胆总管	胰头癌根治标本，“胰头”导管腺癌III级（7×5×4cm），侵至十二指肠粘膜下层及胆总管壁，“门静脉后壁淋巴结”（4/8）见癌转移。胃切缘、十二指肠切缘、胆总管切缘、胰腺切缘、胆囊慢性炎、“第8组淋巴结”（0/1）、“第13组淋巴结”脂肪组织均阴性。	胰十二指肠切除术+空肠造瘘（孙勇伟，2012-4-5），术中见肿块位于胰腺钩突部，直径2.5cm，质硬，与肠系膜上静脉右侧、背侧包绕，门静脉后方一枚淋巴结明显肿大，质硬，直径1.5cm，部分侵犯门静脉，肝脏呈淤胆性改变，探查余肠道、盆腔阴性。	胰十二指肠切除术+空肠造瘘	55.15	1	1309.5	4.5	56.5	>210
150	A3	A3	2	2	731	0	0	0	男	41008	41739	731	731	1	3	2	0	0	0	2-a	2	1	1	1	2	1	0	6*6*4cm	1	1	1	1		十二指肠肌层、肠系膜上动静脉、小肠系膜		胰十二指肠扩大根治术（吴志勇，2012-4-9），术中见肿瘤位于胰腺钩突部，大小约5*4cm，质硬，边界不清，浸润至肠系膜上血管根部及小肠系膜根部，第5、6、7、8、9、12、13、14、15组淋巴结可及肿大，术中探查胃、肝脏、结肠、盆腔未及明显异常。	胰十二指肠扩大根治术	5.56	1	182.8	3.3	absent	absent
151	A4	A4	2	2	346	0	0	0	男	41011	41357	346	346	1	3	2	0	0	0	2-a	2	1	1	1	2	1	0	5*3*2cm	1	1	0	0	胆总管下端腺癌	无	“胰头”导管腺癌II级，（5×3×2cm），“胆总管下端”腺癌II-III级，浸管壁全层。 “上、下切缘”、胆总管切缘、胰腺切缘、“肝十二指肠韧带淋巴结”（0/1）、“第12P组淋巴结”（0/1）、“肝动脉旁淋巴结（0/3）、胆囊慢性炎均阴性。		胰十二指肠切除术	4.85	1	751.6	3	>210	48.5
152	A5	A5	2	2	737	1	0	1	女	41017	41754	737	737	1	3	2	0	0	0	2-a	2	1	1	1	3	1	1	3.5*3*2cm	1	1	0	0	部分呈粘液腺癌和印戒细胞癌	十二指肠粘膜下层	胰腺癌根治标本，“胰头”导管腺癌III级，部分呈粘液腺癌和印戒细胞癌（3.5×3×2cm），侵至十二指肠粘膜下层。胃切缘、十二指肠切缘、胰腺切缘、胆总管切缘、胆囊慢性炎、“第十二组淋巴结”（0/6）均阴性。	胰十二指肠切除术（孙勇伟，2012-4-18），术中见肿块位于胰头钩突处，大小约３*２cm，肿块压迫胆总管致使近端胆管扩张直径约1.2cm，肿块与肠系膜上静脉-门静脉侧壁粘连较致密，胰腺呈慢性炎症表现，与周围粘连严重，胰管扩张直径约4mm，探查肝脏、盆腔未及结节。	胰十二指肠切除术	absent	2	absent	absent	absent	absent
153	A6	A6	1	1	1518	1	1	1	女	41022	42540	1518	1518	0	3	2	0	0	0	2-a	2	1	1	1	2	1	0	5*3*3cm	1	1	0	0	部分粘液腺癌	十二指肠浆膜层	胰头癌根治标本，“胰头部”导管腺癌II级，部分呈粘液腺癌（5×3×3cm），侵至十二指肠浆膜层。 胃切缘、十二指肠切缘、胰腺切缘、胆总管切缘、胰腺旁淋巴结（0/3）均阴性。	胰十二指肠根治术（孙勇伟，12-4-23），胰头部一枚直径1.5cm肿块，质硬，内含乳白色黏液，肿块与门静脉前壁略有粘连，胰管扩张明显，直径1cm，胆囊约12*8*6cm，胆总管直径0.5cm，探查胃、肝脏、盆腔、余肠道未见明显异常。	胰十二指肠根治术	11.42	1	1575	1.8	>110	11.9
154	A7	A7	1	1	476	0	0	1	女	41031	41507	476	476	1	3	2	1	1	0	3	3	2	2	2	2	1	0	４*４*３ｃｍ	1	1	0	1	部分为粘液腺癌	膜上动静脉			胰腺颈部切除+胰体尾切除术+脾切除术	absent	1	398	2.1	117.46	53.8
155	A8	A8	3	2	399	1	1	0	男	41032	41431	399	399	1	3	2	0	0	0	2-a	2	1	1	1	2	1	0	4*4*3.5ｃｍ	1	1	1	1		无	胰头癌根治标本 ，“胰头”导管腺癌II级（4×4×3.5ｃｍ），脉管内见癌栓，神经束见癌累及； 胃切缘、十二指肠切缘、胰腺切缘、“胆管切缘”、胆囊慢性炎、小弯淋巴结（0/5）、大弯淋巴结（0/3）、“第12A、P组淋巴结”（0/1）、“肠系膜根部淋巴结”（0/3）均阴性。	胰十二指肠切除术（孙勇伟，2012-5-3），术中见肿瘤位于胰头钩突，直径4cm，侵犯十二指肠，胆总管直径2cm。	胰十二指肠切除术	absent	2	absent	absent	absent	absent
156	A9	A9	1	1	1507	1	0	0	男	41033	42540	1507	1507	0	3	2	1	3	0	2-b	2	1	2	1	2	1	0	5*3.5*3cm	1	1	0	0		胆囊肌层、门静脉	胰头癌根治标本，“胰头”导管腺癌II级（5×3.5×3cm），累及胆囊肌层，“第8A组淋巴结”（1/1）、“第12组淋巴结”（2/2）见癌组织转移。胃切缘、十二指肠切缘、胰腺切缘、胆管切缘、网膜、“第8组淋巴结”（0/5）均阴性。		胰十二指肠切除术＋空肠营养造瘘术	absent	2	absent	absent	absent	absent
157	A10	A10	3	2	217	1	1	1	女	41037	41254	217	217	1	3	2	0	0	0	2-a	2	1	1	1	2	1	0	3.5*3*2cm	1	1	0	1		十二指肠肌层	胰头癌根治标本 ，“胰头”导管腺癌II级（3.5×3×2cm），侵至十二指肠肌层，神经束见癌累及； 胃切缘、十二指肠切缘、胰腺切缘、胆总管切缘、局部淋巴结（0/1）均阴性。	胰十二指肠切除术+空肠造瘘术（沈志勇，2012-5-8），术中见胰头一大小约4*4*3cm肿块，质硬，压迫胆总管及十二指肠降部，探查肝脾等脏器未见明显转移灶。	胰十二指肠切除术+空肠造瘘术	absent	2	absent	absent	absent	absent
158	A11	A11	3	2	706	0	0	1	女	41038	41744	706	706	1	2	1	0	0	0	1-b	1	1	1	1	2	1	0	2*2*1cm	0	0	0	1		无	胰头癌根治标本，“胰头”导管腺癌II级（2×2×1cm），神经束见侵犯； 胃切缘、十二指肠切缘、胰腺切缘、胆总管切缘、胰腺旁淋巴结（0/1）、“胆囊”慢性炎、“第8组淋巴结”（0/4）、“第12组淋巴结”脂肪组织均阴性。	胰十二指肠切除术＋空肠造瘘术（孙勇伟，2012-5-9），术中见肿瘤位于胰腺钩突部，大小约４*３ｃｍ，质硬，肿瘤与肠系膜上静脉右侧壁粘连但较易分离，其他部分胰腺组织质地软，胆囊饱满，大小约８*６*５，胆总管直径1.５cm，探查肝、胃、小肠和盆腔未见转移。	胰十二指肠切除术＋空肠造瘘术	absent	2	absent	absent	absent	absent
159	A12	A12	3	2	346	1	1	1	女	41045	41391	346	346	1	3	2	1	1	0	2-b	2	1	2	1	2	1	0	1.5*1*0.5cm	0	0	0	1		十二指肠壁	胰腺癌根治标本 ，“胰头”导管腺癌II级（1.5×1×0.5cm），侵犯神经组织，并累及十二指肠壁；胆总管切缘、“第8组淋巴结”（1/1）见癌转移；胃切缘、十二指肠切缘、胰腺切缘、胆囊慢性炎、“第12组淋巴结”纤维脂肪组织均阴性。		胰十二指肠切除术+空肠营养造口术	2.75	1	666.8	11.1	19.0	>210
160	A13	A13	3	2	161	0	0	0	男	41047	41208	161	161	1	4	2	1	2	1	4	4	2	2	1	2-3	1	1	2.5*1.5*1cm	1	0	0	1	肝转移	肠系膜上动脉			胰十二指肠切除术＋肝脏楔形切除术＋空肠营养造口术	1.73	1	98.1	6	36.67	absent
161	A14	A14	1	1	1344	0	0	0	男	41066	42410	1344	1344	1	3	2	1	1	0	2-b	2	1	2	1	2	1	0	1*0.5*0.5cm、2*2*1cm	0	0	0	1		胆总管、肠系膜上动脉			胰十二指肠切除术＋空肠营养造口术	0.54	1	154.2	2.2	55	11.3
162	A15	A15	1	1	468	0	0	1	女	41080	41548	468	468	1	3	2	0	0	0	2-a	2	1	1	2	2	1	0	6*3*3cm	1	1	0	0	肾透明细胞癌	脾脏	“胰腺”管状腺癌Ⅱ级（6×3×3cm），累及脾脏包膜。 胰腺切缘阴性。“左肾肿瘤”透明细胞癌Ⅰ级（1.5×1.5×1cm）。 “左肾肿瘤表面脂肪”阴性。		胰体尾切除+脾切除+左肾部分切除术	6.65	1	48.4	2.5	absent	17.03
163	C1	C1	1	1	1455	0	0	1	女	41085	42540	1455	1455	0	1	1	0	0	0	1-a	1	1	1	1	2	1	0	1*1*0.8cm	0	0	0	0		无	胰头癌根治标本 ，“胰头”导管腺癌II级（1×1×0.8cm）；胃切缘、十二指肠切缘、胆管切缘、胆囊、“第8P、12P淋巴结”（0/4）、“第14组淋巴结”（0/2）均阴性。	胰十二指肠切除术(吴志勇，2012-6-25)，见肿瘤位于胰腺钩突处，大小约3cm，另见胃周 VII、VIII、XII、X1V组淋巴结肿大。	胰十二指肠切除术	0.84	0	29.2	1.6	absent	10.8
164	C2	C2	1	1	1438	1	1	1	女	41102	42540	1438	1438	0	2	1	0	0	0	1-b	1	1	1	2	2	1	0	4.5*4*1.5cm	1	1	0	1		无	“部分胰腺”导管腺癌II级，（4.5×4×1.5cm），神经束见癌累犯。 “胰腺切缘”阴性。 “脾脏”被膜稍增厚，血窦充血，伴中性粒细胞反应。	胰体尾切除+脾切除术（孙勇伟，2012-7-12),术中见肿瘤位于胰腺体部，大小约4*3*3cm，质地硬，边界不清，包膜不完整，探查肿瘤与肠系膜上动静脉、脾动静脉及门静脉均无明显侵犯，未及明显肿大淋巴结，探查肝脏、小肠及其系膜、盆腔、腹壁均未及明显异常转移结节。	胰体尾切除+脾切除术	6.59	1	1048.3	absent	absent	absent
165	C3	C3	1	1	1438	0	0	0	男	41102	42540	1438	1438	0	3	2	1	3	0	2-b	2	1	2	1	2	1	0	3*3*1cm	1	0	0	1		门静脉			扩大胰十二指肠切除术+空肠营养造瘘	absent	2	absent	absent	absent	absent
166	C4	C4	1	1	426	1	1	0	男	41121	41547	426	426	1	3	2	0	0	0	2-a	2	1	1	1	2	1	0	4*4*3.5cm	1	1	0	1		无	胰头癌根治标本 ，“胰头”导管腺癌II级（4×4×3.5cm），侵犯神经束。胃、十二指肠、胰腺、胆总管切缘、“胆囊”、“第12组淋巴结”（0/2）、“第12p组淋巴结”（0/3）阴性。 “左肝结节”小块肝组织内胆管囊状扩张，伴炎性渗出。	胰十二指肠切除术（施维锦，2012-7-31），术中见胆总管下端约2cm肿块，浸及胰腺，12组LN肿大，左肝外侧叶直径约0.8cm小结节。	胰十二指肠切除术	absent	2	absent	absent	absent	absent
167	C5	C5	3	2	471	1	0	0	男	41145	41616	471	471	1	3	2	0	0	0	2-a	2	1	1	1	2	1	0	2.5*2*0.5cm	1	0	0	0		十二指肠粘膜、肠系膜上动静脉	胰头癌根治标本 ，“胰头”导管腺癌II级（2.5×2×0.5cm），侵至十二指肠粘膜层。 胃、十二指肠、胰腺、胆总管切缘，“胆囊”慢性炎，“第8组淋巴结”（0/1），均阴性。	胰十二指肠切除术（凌伟，2012-8-24），术中见肿块位于十二指肠下角，大小约4X6cm左右，侵及胰腺头部、肠系膜、并包绕肠系膜上血管，十二指肠周围多组淋巴结肿大。另探查肝脏、脾脏、小肠、结肠未见明显异常，腹水（-）。	胰十二指肠切除术	absent	2	absent	absent	absent	absent
168	C6	C6	2	2	94	0	0	1	女	41145	41239	94	94	1	4	2	1	1	0	3	3	2	2	1	2	1	0	6*6*4cm	1	1	0	0		十二指肠粘膜层、胃、门静脉、脾静脉、肠系膜上静脉		胰腺癌扩大根治术（全胰腺切除＋胃部分切除+十二指肠切除＋脾切除＋门静脉切除重建术）（吴志勇，2012-8-24），术中见胰头部直径约５ｃｍ质硬肿块，肿瘤组织向胰尾延伸至近脾门处，脾静脉内可及癌栓，门静脉－肠系膜上静脉－脾静脉交汇处被肿瘤组织浸润，胃底可及曲张静脉。	胰腺癌扩大根治术	1.87	1	81.3	2.2	22.2	absent
169	C7	C7	1	1	895	1	0	0	男	41155	42050	895	895	1	3	2	1	3	0	2-b	2	1	2	2	2	1	0	2*2*1cm	0	0	0	0		腹腔干动脉	“胰腺”导管腺癌II级（2×2×1cm）,“第1组淋巴结”（1/7）、“第8组淋巴结”（1/1）、“第16组淋巴结”（1/1）见癌转移。胰腺切缘、导管切缘、“第11组淋巴结”脂肪组织，“第12组淋巴结”（0/1）均阴性。		胰颈体尾部切除＋脾切除	3.01	1	117.4	3.6	absent	6.9
170	C8	C8	2	2	369	1	1	1	女	41178	41547	369	369	1	4	2	0	0	0	3	3	2	2	2	2	1	0	2*1.5*1cm	0	0	0	1		腹腔干动脉、胃左动脉、脾动脉	“胰头”导管腺癌II级（2×1.5×1cm）。“肠系膜上动脉旁神经”、“腹腔干旁神经”见癌组织浸润。 “胃左动脉根部淋巴结”（0/1）及“腹腔干根部淋巴结”（0/1）阴性，另见神经纤维组织，均见癌组织浸润。胰腺切缘、脾脏、“肝动脉旁淋巴结”（0/2）阴性。	胰腺肿瘤切除（胰腺颈部、体尾部）+脾脏切除术（孙勇伟，2012-9-26），术中见肿瘤位于胰腺颈体部。约直径4cm，质地硬。肿瘤向后侵犯腹腔干、胃左动脉，整个包绕脾动脉，肿瘤组织侵犯后腹膜神经及结缔组织。	胰腺肿瘤切除（胰腺颈部、体尾部）+脾脏切除术	absent	2	absent	absent	absent	absent
171	C9	C9	2	2	-100	1	1	1	女	2012-9-31	absent	absent	-100	2	3	2	0	0	0	2-a	2	1	1	1	2	1	0	3*2*1cm	1	0	0	0		无	胰头癌根治标本 ，“胰腺”导管腺癌II级（3×2×1cm），胃切缘、十二指肠切缘、胰腺切缘、胆总管切缘、“第12组淋巴结”（0/7）、“肝动脉旁淋巴结”（0/3）、“腹腔干右神经及淋巴结”（0/1）、“腹腔干神经及淋巴结”（0/1）、“肠系膜上动脉旁淋巴结”血管组织均阴性。		胰十二指肠切除（胰管空肠黏膜吻合）+空肠营养造瘘	absent	2	absent	absent	absent	absent
172	C10	C10	3	2	304	0	0	0	男	41181	41485	304	304	1	3	2	0	0	0	2-a	2	1	1	2	2	1	0	3.5*3.5*2.5cm	1	1	0	1		肠系膜上静脉	“胰体尾”导管腺癌II级（3.5×3.5×2.5cm），侵犯神经组织。 胰腺切缘、“脾脏”、“胰尾下缘”淋巴结（0/1）、“胰腺组织”、“第8P”淋巴结（0/2）、“第12P组”淋巴结（0/1）、“第15组”淋巴结（0/1）阴性。	胰腺颈部切除+胰腺体尾部切除+脾切除（孙勇伟，2012-9-29），术中见肿瘤位于胰腺颈部，约直径3cm，质硬，肿瘤侵犯、包绕肠系膜上静脉，与肠系膜上动脉致密粘连，术中切除肠系膜上静脉约3cm。探查腹腔内各脏器未见明显转移灶。腹水（-）	胰腺颈部切除+胰腺体尾部切除+脾切除	absent	1	44.2	absent	5.4	26.52
173	C11	C11	2	2	9	1	1	1	女	2012-10-16	41207	9	9	1	3	2	0	0	0	2-a	2	1	1	1	2	1	0	2.5*2*2cm	1	0	0	0	部分为粘液腺癌	十二指肠肠壁肌层	胰头癌根治标本 ，“胰头”导管腺癌II级，部分为粘液腺癌（2.5×2×2cm），侵至十二指肠肠壁肌层。 胃切缘、十二指肠切缘、“胰腺”切缘、“第8组”淋巴结（0/1）阴性。 “胆囊”慢性炎。	胰十二指肠切除（child重建）+空肠造瘘术（孙勇伟，2012-10-16），术中见肿瘤位于胰头部，压迫胆总管，约直径２ｃｍ，胆囊约８×６×４ｃｍ，胆总管约直径２ｃｍ.整个肝脏呈淤胆表现，另探查腹腔内各脏器未见转移灶。	胰十二指肠切除（child重建）+空肠造瘘术	absent	1	150.2	2.9	85.7	63.86
174	C12	C12	1	1	1229	1	0	1	女	2012-10-19	42430	1229	1229	1	3	2	0	0	1	4	4	2	2	2	3	1	1	15*10*8cm	1	1	0	0	广泛转移	胃、脾脏、结肠	胰腺及大网膜多发结节：低分化腺癌组织浸润（2-4cm）。脾脏、胰切缘、“结肠脾曲”均阴性。		胰体尾切除+脾切除+左半结肠切除术	0.91	0	6.9	2.1	637.3	8.71
175	C13	C13	2	2	-100	1	1	0	男	2012-10-25	absent	absent	-100	2	2	1	0	0	0	1-b	1	1	1	1	2-3	1	1	2*2*1cm	0	0	1	0		无	胰头癌根治标本 ，“胰头”导管腺癌II-III级（2×2×1cm），脉管内见癌栓。 胆囊慢性炎；胃切缘，十二指肠切缘，胰腺切缘，胆总管切缘均阴性。	胰十二指肠切除+空肠造瘘术（孙勇伟，2012-10-25），术中见肿瘤位于胰头部，质硬，约直径3cm。胆囊约10*8*6cm，胆总管约直径2cm，整个肝脏呈淤胆表现，探查肝脏等腹腔内各脏器未见明显转移，腹水（-）。	胰十二指肠切除+空肠造瘘术	absent	2	absent	absent	absent	absent
176	C14	C14	2	2	405	1	0	1	女	2012-10-29	41616	405	405	1	3	2	1	1	0	2-b	2	1	2	1	2-3	1	1	3*2.5*2.5cm	1	0	0	1		肠系膜上静脉			胰十二指肠切除+空肠造瘘+门静脉重建术	absent	2	absent	absent	absent	absent
177	C15	C15	2	2	420	0	0	1	女	2012-10-30	41632	420	420	1	2	1	0	0	0	1-b	1	1	1	1	2-3	1	1	3*2*2cm	1	0	0	0		无	“胰头”腺癌II-III级，（3×2×2cm），周围胰腺组织呈慢性胰腺炎图像。 胃切缘、十二指肠切缘、胰腺切缘、“胰腺旁淋巴结”(0/4)、胆囊慢性炎均阴性。“胰腺”导管腺癌II级。“胰腺”胰腺组织慢性炎。	胰十二指肠切除术（吴志勇，2012-10-30），术中见胰腺头部有一质硬肿块，大小约直径2.5CM，肿瘤组织向胰体尾延伸，胰腺体尾部呈慢性炎症改变，胆总管未见明显增粗，7、8、9组淋巴结可触及肿大。	胰十二指肠切除术	1.11	1	52.0	5.4	27.9	absent
178	E1	E1	1	1	1224	1	0	0	男	2012-10-31	42437	1224	1224	1	2	1	0	0	0	1-b	1	1	1	1	2	1	0	2*2*2cm	0	0	0	1		肠系膜上静脉	胰头癌根治标本。 “胰头”导管腺癌II级（2×2×2cm），神经束见侵犯。胃切缘、十二直肠切缘、胰腺切缘、胆总管切缘、胆囊慢性炎，“第12组淋巴结”（0/5）、“第12P组淋巴结”（0/3）均阴性。		胰十二指肠切除+门静脉－肠系膜上静脉重建术	36.65	1	1206.6	absent	15.5	>210
179	E2	E2	2	2	224	1	1	0	男	41215	41439	224	224	1	4	2	0	0	1	4	4	2	2	2	2-3	1	1	1*1*0.5cm	0	0	0	1		脾动脉	“部分胰腺”导管腺癌II-III级，（1×1×0.5cm），癌组织侵犯神经。“肝转移结节”见癌转移。“脾动脉鞘”见癌组织浸润。 胰腺切缘、胆囊慢性炎、“第8组淋巴结”(0/1)、“第11组淋巴结”(0/1)均阴性。		胰腺中段切除+不规则肝段切除+胆囊切除	1.71	0	32.7	absent	7.10	27.59
180	E3	E3	2	2	569	1	1	0	男	41246	41815	569	569	1	3	2	1	3	0	2-b	2	1	2	1	2-3	1	1	3*3*2cm	1	0	1	1		十二指肠粘膜下层			胰十二指肠切除术+空肠营养造瘘术	2.45	1	135	4.0	30.8	absent
181	E4	E4	3	2	314	0	0	0	男	2012-12-21	41578	314	314	1	3	2	0	0	0	2-a	2	1	1	1	2-3	1	1	3*3*3cm	1	0	0	0		十二指肠肠壁、肠系膜上动静脉、门静脉	胰十二指肠切除标本 ，“胰腺”导管腺癌II-III级（3×3×3cm），累及十二指肠肠壁； 胃切缘、十二指肠切缘、胰腺切缘、胆总管切缘、胆囊慢性炎均阴性。		胰十二指肠切除术	3.82	1	308.5	4.5	18.7	147.21
182	E5	E5	1	1	1276	0	0	0	男	2012-12-21	42540	1276	1276	0	3	2	0	0	0	2-a	2	1	1	1	2	1	0	2.5*2*2cm	1	0	0	0		十二指肠肠壁、门静脉壁		胰十二指肠切除术（胰管空肠粘膜吻合）＋空肠营养造瘘（孙勇伟，2012-12-21），术中见肿瘤位于胰头部，大小约３＊３＊２ｃｍ，形态尚规则，切面呈微囊样改变，含较多胶质结构，肿瘤外缘似有假包膜，胰管明显扩张直径约５ｍｍ，胆总管未见扩张，直径约６ｍｍ。	胰十二指肠切除术＋空肠营养造瘘	absent	1	>1998.0	2.3	15.9	>210
183	E6	E6	3	2	200	1	1	0	男	2012-12-28	41471	200	200	1	3	2	0	0	0	2-a	2	1	1	1	2	1	0	2.5*2*2cm	1	0	0	1		无	胰腺癌根治标本： 胰腺：导管腺癌II级，（2.5×2×2cm），癌组织侵犯神经。胃切缘、十二指肠切缘、胰腺切缘、胆总管切缘、胆囊慢性炎、“第8组淋巴结”(0/2)、“第12组淋巴结”为脂肪组织、“胰腺钩突淋巴结”(0/1)均阴性。		胰十二指肠切除术+空肠营养造瘘术	12.6	1	>1998.0	2.8	39.2	>210
184	E8	E8	3	2	-100	1	0	0	男	41306	absent	absent	-100	2	3	2	1	7	1	4	4	2	2	1	1-2	0	0	3.5*3*2.5cm	1	1	0	1		门静脉	“胰头”导管腺癌I-II级（3.5×3×2.5cm），神经束见侵犯；“门静脉后壁肿瘤”、“特殊肝段”、“第3、7、9、12、16组淋巴结”（4/4）、“第14A组淋巴结”（3/3）见癌组织转移。 胃切缘、十二指肠切缘、胰腺切缘、“胆管切缘”、肝切缘、“第11组淋巴结”为胰腺组织均阴性。	胰十二指肠切除术+肝特殊肝段切除（吴志勇，2013-2-1），术中见肿瘤位于胰头部，质硬，直径４ｃｍ，压迫门静脉；第１，3，5，7，8，9，11，12，14，16组淋巴结肿大，并融合成团块；肝脏第V段孤立转移灶，直径3cm。	胰十二指肠切除术+肝特殊肝段切除	3.47	0	9.3	2.4	32	13.16
185	E9	E9	1	1	1215	1	1	1	女	41325	42540	1215	1215	0	3	2	0	0	0	2-a	2	1	1	1	2-3	1	1	4*3*3cm	1	1	0	0		十二指肠粘膜下层			胰十二指肠切除术+空肠营养造瘘术	8.8	1	>1998.0	2.2	absent	absent
186	E10	E10	2	2	395	0	0	0	男	41346	41741	395	395	1	3	2	0	0	0	2-a	2	1	1	1	2	1	0	3.5*3*3cm	1	1	0	0		门静脉、胆总管、胰管			胰十二指肠切除+空肠营养造瘘术	absent	2	absent	absent	absent	absent
187	E11	E11	3	2	-100	0	0	1	女	41354	absent	absent	-100	2	1	1	0	0	0	1-a	1	1	1	2	1-2	0	0	1.5*1.5*1cm	0	0	0	1		无	部分胰腺切除标本： “胰腺”：导管腺癌I-II级（1.5×1.5×1cm），侵犯神经束。 胰腺切缘、脾脏、“第8组淋巴结”（0/1）均阴性。	胰体尾部切除+脾切除术（王坚，2013-3-21），术中见肿瘤位于胰腺体部，直径3cm，灰白色，圆形质硬，未突破浆膜，脾脏大小10*8*6cm，予以完整切除，探查第8组淋巴结肿大，腹腔、盆腔等阴性。	胰体尾部切除+脾切除术	absent	2	absent	absent	absent	absent
188	E12	E12	3	2	716	1	1	0	男	41362	42078	716	716	1	2	1	0	0	0	1-b	1	1	1	1	1	0	0	2*2*1cm	0	0	0	0		无	“胰头钩突”导管腺癌I级（2×2×1cm），上下切缘、胰腺切缘、胆总管切缘、胆囊慢性炎、“第6组淋巴结”为肝组织均阴性。	胰十二指肠切除+复杂肠粘连松解术（孙勇伟，2013-3-29），术中见腹腔内严重粘连，原胃肠吻合手术为毕II式，肿瘤位于胰腺钩突部，直径约4.5cm，质硬，阻塞胆总管、胰管，胆总管内径1.5cm，胰管内径1.0cm，探查肝脏、小肠、结肠、盆腔及腹壁均阴性。	胰十二指肠切除+复杂肠粘连松解术	absent	2	absent	absent	absent	absent
189	E13	E13	3	2	114	1	1	1	女	41367	41481	114	114	1	3	2	1	>1	0	2-b	2	1	2	2	2-3	1	1	2.5*1.5*1cm	1	0	0	1		结肠壁至肌层、种植转移	“胰体尾”导管腺癌II-III级，神经束见侵犯（2.5×1.5×1cm）侵及结肠壁至肌层，胰腺旁淋巴结（1/1）见癌转移。 “结肠系膜结节”、“部分肾、“小肠系膜根部淋巴结”见癌组织浸润。 胰腺切缘，脾脏均阴性。		胰体尾切除＋脾脏切除＋结肠部分切除＋胃部分切除	11.42	0	12.7	2.8	111.9	7.18
190	E14	E14	3	2	109	1	1	1	女	41367	41476	109	109	1	2	1	1	0	0	2-b	2	1	2	2	1	0	0	2*1*1cm	0	0	0	1		无	胰体尾占位：腺癌I级，侵犯神经束（2×1×1cm）。	胰体部肿瘤切除术+复杂肠粘连松解术（倪醒之，2013-04-03），术中见病灶位于胰腺体部，直径约3cm，质硬，边界尚清。另见胰腺体尾部区域一假性囊肿，直径约5cm，内含清亮渗液约100ml。原手术区域部分小肠、结肠粘连严重。	胰体部肿瘤切除术+复杂肠粘连松解术	absent	2	absent	absent	absent	absent
191	E15	E15	3	2	476	1	1	0	男	41374	41850	476	476	1	3	2	0	0	0	3	3	2	2	2	2	1	0	4*3*2.5cm	1	1	0	0		脾动脉	“胰体尾”导管腺癌Ⅱ级（4×3×2.5cm）。 胰腺切缘，脾脏均阴性。	胰腺体尾切除+脾切除术（孙勇伟，2013-4-10），术中见胰腺体部肿瘤直径2cm，质硬，边界不清，无包膜，肿瘤压迫侵犯脾动脉。胰腺周围、脾门区域可及肿大淋巴结。	胰腺体尾切除+脾切除术	2.28	1	80.0	4.2	absent	absent
192	G1	G1	1	1	1164	0	0	0	男	41376	42540	1164	1164	0	3	2	0	0	0	2-a	2	1	1	1	2	1	0	2.5*2.5*2cm	1	0	0	0		十二直肠肌层	“胰腺”导管腺癌II级（2.5×2.5×2cm），侵至十二指肠肌层。 胃切缘，十二指肠切缘，胰腺切缘，“胆管”切缘，胆囊慢性炎，“第7＋9组淋巴结”（0/4），“第12b组淋巴结”（0/2），“第12P组淋巴结”（0/1）阴性。	胰十二指肠切除术（吴志勇，2013-04-12），术中见肿瘤位于胰头，大小约5.0*4.0cm，未侵及胰腺包膜外，术中探查腹腔、盆腔、其它脏器未见转移病灶。	胰十二指肠切除术	2.07	1	115.3	4.8	15.9	45.27
193	G2	G2	1	1	82	0	0	1	女	41381	41463	82	82	1	3	2	1	≥1	0	2-b	2	1	2	2	3	1	1	4.5*4*3cm	1	1	0	0		无		胰腺体尾切除+脾脏切除术（孙勇伟，2013-04-17），术中见胰腺体部肿瘤大小为4*3*3cm，质硬，与肠系膜上静脉侧壁粘连致密，胰腺周围可及肿大淋巴结。术中探查肝、胆、胃、小肠、结肠、盆腔未及明显异常。	胰腺体尾切除+脾脏切除术	3.45	1	131.8	2.2	67.3	40.29
194	G3	G3	1	1	1152	1	1	1	女	41388	42540	1152	1152	0	2	1	0	0	0	1-b	1	1	1	1	2	1	0	2.5*1.3*1cm	1	0	0	1		肝动脉、胆总管	“胰腺”导管腺癌II级（2.5×1.3×1cm），神经束见侵犯。 胃切缘、十二指肠切缘、胰腺切缘、胆管切缘、“胆囊”慢性炎、“第8A组淋巴结”（0/1）、“第8P组淋巴结”（0/1）、“第12A组淋巴结”（0/1）、胰腺旁淋巴结（0/1 ）均阴性。		胰十二指肠切除+空肠造瘘术	3.26	1	116.8	3.1	27.4	98.8
195	G4	G4	1	1	442	1	1	0	男	41389	41831	442	442	1	3	2	0	0	0	2-a	2	1	1	2	3	1	1	6*6*4cm	1	1	0	0		门静脉、肾静脉、胃粘膜肌层、肾上腺组织	胰腺癌根治标本，“胰体尾”低分化腺癌（6×6×4cm），侵犯相邻胃壁达粘膜肌层，并累及肾上腺组织。 胰腺切缘，胃切缘，“脾脏”均阴性。	胰体尾切除术+脾切除术+胃楔形切除术（施维锦，2013-04-25），术中见肿块位于胰腺体尾部，大小约10*5*5cm，与胃底后壁、肾前筋膜、髂腰肌、脾门、屈氏韧带起始部致密粘连，肿块包绕肾静脉前壁及门静脉左侧壁，周围可及肿大淋巴结，探查肝、结肠、小肠均阴性。	胰体尾切除术+脾切除术+胃楔形切除术	2.21	1	162.9	2.5	26.1	45.63
196	G5	G5	1	1	656	0	0	0	男	41394	42050	656	656	1	3	2	1	1	0	2-b	2	1	2	2	2	1	0	3.5*3*3cm	1	1	0	1		门静脉、肠系膜上静脉	胰体尾癌根治标本，“胰体尾”导管腺癌II级（3.5×3×3cm），神经束见侵犯。 “第14组淋巴结”（1/1）见癌转移。 胰腺切缘、“第7组淋巴结”、“第8组淋巴结”脂肪组织、脾脏均阴性。	胰腺体尾部切除+脾切除+门静脉成形术（孙勇伟，2013-04-30），术中见胰腺颈体部肿瘤直径5cm，质硬，侵犯肠系膜上静脉左前壁，腹腔干周围可及肿大淋巴结，术中切除门静脉侧壁部分组织予缝合修补。	胰腺体尾部切除+脾切除+门静脉成形术	0.96	1	117.4	2.9	9.5	59.07
197	G6	G6	2	2	108	1	1	0	男	41397	41505	108	108	1	3	2	1	4	0	2-b	2	1	2	1	2-3	1	1	4*3*3cm	1	1	0	1		胆总管		胰十二指肠切除术（王坚，2013-05-03），术中见腹腔内严重粘连，肿瘤位于胰头部，直径4cm，圆形质硬，侵及胰腺包膜，侵犯胆总管下段，胆总管上段扩张，直径1cm，术中扪及第11、12组淋巴结肿大，探查腹腔、盆腔、腹膜均阴性。	胰十二指肠切除术	4.17	1	989.5	4.3	22.9	>210
198	G7	G7	0	1	205	1	0	1	女	41397	2013-11-24	205	205	1	3	2	1	1	1	4	4	2	2	2	2-3	1	1	4*4*3cm	1	1	0	1		肠系膜上静脉、肝动脉	胰腺癌根治标本，“胰体尾”导管腺癌Ⅱ－Ⅲ级（4×4×3cm），侵犯神经束。 “第15组淋巴结”（1/1）见癌组织转移。 胰腺切缘，“脾脏”，“第8组淋巴结”（0/2）均阴性。	胰腺体尾部切除+脾切除+肝肿瘤射频消融术（孙勇伟，2013-05-03），术中见肝内多发占位，胰腺颈体部肿瘤直径5cm，质硬，侵犯肠系膜上静脉左前壁、肝动脉，腹腔干周围可及肿大淋巴结。	胰腺体尾部切除+脾切除+肝肿瘤射频消融术	25.6	1	>2083	1.4	1352.9	>210
199	G8	G8	3	2	240	1	0	0	男	41416	41656	240	240	1	3	2	0	0	0	2-a	2	1	1	1	2-3	1	1	2*1.5*1cm	0	0	0	0		十二指肠粘膜下层	“胰头”导管腺癌II-III级（2×1.5×1cm），侵及十二指肠粘膜下层。 胃切缘、十二指肠切缘、胰腺切缘、胆管切缘、“第8组淋巴结”（0/2）、“肠系膜动脉淋巴结”（0/2）均阴性。		胰十二指肠切除术	1.15	1	40.9	3.7	13.3	18.63
200	G9	G9	3	2	222	1	1	0	男	41425	41647	222	222	1	4	2	1	4	1	4	4	2	2	1	3	1	1	3.5*3*3cm	1	1	0	0		门静脉、胆总管、肠系膜上动脉	“胰腺”导管腺癌III级（3.5×3×3cm），“勾突淋巴结”（3/3），“门静脉壁”，“12P组淋巴结”（1/2）见癌浸润或转移。胃切缘，十二指肠切缘，胰腺切缘，“胆管切缘”，“十二指肠韧带淋巴结”纤维神经组织均阴性。		胰十二指肠切除术＋门静脉重建＋肝组织活检	44.09	1	162.7	3.5	absent	62.52
201	G10	G10	2	2	313	0	0	0	男	41431	41744	313	313	1	3	2	1	2	0	2-b	2	1	2	2	2	1	0	4*3*3cm	1	1	0	1		胃后壁	“胰体尾”腺癌II级（4×3×3cm），侵犯神经，肿瘤旁淋巴结（2/2）见癌转移； 胰腺切缘、脾脏均阴性。	胰腺体尾部切除+脾脏切除术（季福，2013-06-06），术中见胰腺体尾（自肠系膜下血管右侧起）一10*8*6cm囊实性肿块，胰腺体部以实性为主，质地偏硬，胰腺尾部以囊性为主，内含淡褐色液体，肿块侵及胃底后壁，探查腹腔内其他脏器未及占位性病变。	胰腺体尾部切除+脾脏切除术	37.55	1	>2083	2.2	178.6	>210
202	G11	G11	2	2	799	1	1	0	男	41444	42243	799	799	1	1	1	0	0	0	1-a	1	1	1	1	2	1	0	2*2*1cm	0	0	0	0		无	“胰腺钩突”导管腺癌II级（2×2×1cm），上下切缘、胰腺切缘、胆总管切缘、“胆囊”慢性炎、“第8组”淋巴结（0/3)、“第12组”淋巴结（0/1)、“第12A"淋巴结（0/1)、“第12p”淋巴结（0/2)、“右肝动脉旁”淋巴结（0/2)均阴性。	胰十二指肠切除术（孙勇伟，2013-06-19），术中见肿瘤位于胰腺钩突，直径2.5cm，质硬，胆总管直径1.5cm，胰管直径0.5cm，胰腺质地软，肝十二指肠韧带、肝动脉周围、胰腺周围可及肿大淋巴结。术中探查腹腔、盆腔其他器官未见明显异常。	胰十二指肠切除术	2.65	1	46.6	2.9	11.9	25.67
203	G12	G12	1	1	1090	1	1	1	女	41450	42540	1090	1090	0	3	2	0	0	0	3	3	2	2	2	3	1	1	4*3*1cm	1	1	0	1		十二指肠结肠壁、结肠系膜、脾动脉、脾静脉	“胰体尾”低分化癌（4×3×1cm），侵犯神经束。 “十二指肠肠壁”见癌累及。 切缘，脾脏，肝门淋巴结（0/6），“十二指肠空肠曲”（0/1）均阴性。 胆囊慢性炎。 胆石症。		胰体尾切除术+脾切除术+胆囊切除术	1.9	0	30.4	1.8	4.9	14.59
204	G13	G13	2	2	356	1	1	0	男	41449	41805	356	356	1	3	2	0	0	0	2-a	2	1	1	2	2	1	0	4*3*3cm	1	1	0	1		结肠系膜	“部分胰腺”导管腺癌II级，（4×3×3cm），肿瘤侵犯神经组织。 胰腺切缘、脾脏均阴性。	胰腺体尾部切除+脾切除术（孙勇伟，2013-06-24），术中见肿瘤位于胰腺尾部，直径约4cm，质硬，侵犯横结肠系膜，胰腺周围可及多发肿大淋巴结。	胰腺体尾部切除+脾切除术	3.89	0	<0.8	5.4	26.2	5.71
205	G14	G14	2	2	741	1	1	0	男	41477	42218	741	741	1	3	2	0	0	0	2-a	2	1	1	1	2	1	0	2.5*2*2cm	1	0	0	1		胆总管、门静脉	“胰腺”导管腺癌II级，（2.5×2×2cm），肿瘤侵犯神经，胆总管切缘见癌累及。 胃切缘、十二指肠切缘、胰腺切缘、胰腺旁淋巴结(0/6)、“第5组淋巴结”为纤维血管脂肪组织、“第12组淋巴结”(0/1)、“第12p组淋巴结”(0/2)、“第13组淋巴结”(0/2)均阴性。		扩大胰十二指肠切除术（门静脉切除端端吻合）+空肠营养造瘘	4.52	1	583.7	1.7	8.0	76.09
206	TMA1-A-1	TMA1-A-1	0	1	1048	0	0	1	女	41492	42540	1048	1048	0	3	2	0	0	0	2-a	2	1	1	1	2	1	0	2*1.5*1.5cm	0	0	0	1		十二指肠粘膜下层	胰头癌根治标本 ，“胰头”导管腺癌II级（2×1.5×1.5cm），侵至十二指肠粘膜下层，累及神经束，可见导管上皮内瘤改变。 胃切缘、十二指肠切缘、胰切缘、胆总管切缘、胰旁淋巴结（0/1）、胆囊急慢性炎、“第8组淋巴结”（0/3）、“第12A组淋巴结”（0/2）均阴性。	胰十二指肠切除（胰肠端侧吻合）+空肠造瘘术（孙勇伟，2013-08-06），术中见肿瘤位于胰头部，直径约2.5cm，质硬边界不清，压迫胆总管致扩张直径1.2cm，胰腺软脆，主胰管直径0.3cm，肝脏呈淤胆性表现，术中探查腹腔内其他脏器未见明显异常。	胰十二指肠切除+空肠造瘘术
207	A2	A2	1	1	101	1	1	1	女	41492	2013-11-15	101	101	1	3	2	0	0	1	4	4	2	2	1	2	1	0	5*3.5*3cm	1	1	1	1		十二指肠、门静脉、肠系膜上静脉	“胰头肿块”导管腺癌II级（5×3.5×3cm），累及十二指肠，脉管内见癌栓，神经束见癌累及 胃切缘、十二指肠切缘、胰腺切缘、胆总管切缘、“胰腺旁淋巴结”（0/3）、胆囊慢性炎、“第7组淋巴结”（0/1）均阴性。	扩大胰十二指肠切除术（child重建）（吴志勇，2013-08-06），术中见胰头7*6*5cm大小囊实性肿块，肿块包绕肠系膜上静脉，由脾门静脉汇合处至外科干，长约3.0cm，第7、8、11组可见肿大淋巴结，胆囊10*6*5cm，胆总管直径2.cm，肝脏呈淤胆表现，表面可见数枚灰白色质硬结节，探查胃、小肠等未及明显异常。	扩大胰十二指肠切除术
208	A3	A3	1	1	187	1	1	1	女	41509	41696	187	187	1	3	2	0	0	0	2-a	2	1	1	1	3	1	1	3*2.5*2.5cm	1	0	0	1		无	“胰头”导管腺癌III级（3×2.5×2.5cm），侵至神经束。 上，下切缘，胰腺切缘，胆总管切缘，胆囊慢性炎，“第8组淋巴结”0/4），“第12组淋巴结”脂肪组织，“第12P组淋巴结”（0/2）均阴性。	胰十二指肠切除术（孙勇伟，2013-08-23），术中见肿瘤位于胰腺头部，直径约2.5cm，质硬边界不清，压迫胆总管致扩张直径1.5cm，胰腺质软，主胰管直径0.7cm，肝脏呈淤胆性表现，肝十二指肠韧带、胰头、腹主动脉、下腔静脉周围多发肿大淋巴结。术中探查腹腔内其他脏器未见明显异常。	胰十二指肠切除术
209	A4	A4	1	1	493	0	0	0	男	41526	42019	493	493	1	3	2	0	0	0	2-a	2	1	1	1	2	1	0	2.5*1.8*1.5cm	1	0	0	1		十二指肠、胆总管	“胰头部”导管腺癌II级（2.5×1.8×1.5cm），侵犯神经，累及十二指肠肠壁。胆总管切缘见异型腺体浸润。上下切缘、胰腺切缘、“第8组”淋巴结（0/7)、“第9、13组”淋巴结（0/4)、“第12组”淋巴结（0/2)、“肝动脉旁”淋巴结（0/1)、“肠系膜上”淋巴结（0/1)均阴性。	胰十二指肠切除术（胰管空肠粘膜吻合，胆管空肠连续吻合）（孙勇伟，2013-09-09），术中发现胆总管内鼻胆管在位，周围组织水肿并形成粘连，胆总管下端可见肿瘤组织，大小约3.0*3.0*2.5cm，质地硬，肿瘤向胆总管腔内生长引起胆总管狭窄，胆总管粘膜有浸润性改变，进一步探查发现门静脉右前壁炎性粘连较严重，胆总管直径约1.0cm，胰腺质地较硬，胰管直径约4mm，第8、9、12、13组淋巴结可及肿大，但淋巴结质地尚软，探查肝脏、腹盆腔、小肠及系膜均未见明显转移结节，腹水（-）。	胰十二指肠切除术
210	A5	A5	1	1	916	1	1	0	男	41528	42444	916	916	1	3	2	0	0	0	2-a	2	1	1	2	2	1	0	5*3*3cm	1	1	0	0		门静脉、肠系膜上静脉	“胰腺体尾”导管腺癌II级（5×3×3cm）； 胰腺切缘、“脾脏”均阴性。	胰腺癌根治性切除（胰腺颈体尾部切除+脾脏切除）+门静脉部分前壁切除（孙勇伟，2013-09-11），术中探查患者体型肥胖，腹腔内自发粘连，乙状结肠冗长并位于上腹部与横结肠相互粘连，肠系膜之间形成自发粘连，分离后探查发现肿瘤位于胰腺颈体部，大小约5.0*4.0*3.0cm，质地硬，边界不清，形态不规则，无明显包膜，肿瘤坐于SMA及SMV正上方，并向深部浸润侵犯部分PV及SMV前壁长度约1.0cm，肿瘤与SMA、SA及HA尚有间隙可予以分离，探查肝脏、腹盆腔、小肠及系膜均未及明显转移结节，腹水（-），患者较肥胖组织间隙不清且组织质地酥脆易出血，肿瘤较大并侵犯部分静脉壁。	胰腺颈体尾部切除+脾脏切除+门静脉部分前壁切除
211	A6	A6	0	1	994	1	0	0	男	41546	42540	994	994	0	3	2	1	5	0	2-b	2	1	2	1	2	1	0	2.5*2*2cm	1	0	0	0		十二指肠肌层	“胰腺”导管腺癌Ⅱ级（2.5×2×2cm），累及十二指肠肠壁肌层。“胰腺肿块1、2”见少量腺癌组织。 “胰腺旁淋巴结”（2/6），“第8组淋巴结”（1/1），“第13组淋巴结”（2/2）见癌组织转移。胰腺切缘，胆总管切缘，胃切缘，十二指肠切缘，“第12组淋巴结”为脂肪组织，“胆囊”慢性炎：均阴性。	胰十二指肠切除术（胰管空肠粘膜吻合）+空肠营养造瘘术（孙勇伟，2013-09-29），术中探查肿瘤位于胰头部，大小约4*3.5*3.0cm，质地硬，边界不清，形态不规则，无明显包膜，肿瘤压迫胆总管致使其明显扩张至直径约1.5cm，胰管扩张至直径约3mm，腹腔内组织明显黄染，肝脏呈淤胆状，可见原PTCD窦道并形成粘连，探查肝脏、小肠及系膜、腹盆腔均未及明显异常，腹水（-）。	胰十二指肠切除术+空肠营养造瘘术
212	A7	A7	1	1	254	1	1	1	女	41551	41805	254	254	1	3	2	1	1	0	2-b	2	1	2	1	2	1	0	3.5*3*3cm	1	1	0	0		十二指肠	“胰头”，“胰腺肿瘤”：导管腺癌Ⅱ级（3.5×3×3cm），累及十二指肠肠壁。 “第12组淋巴结”（1/2）见癌组织转移。 上、下切缘，胰腺切缘，胆总管切缘，“第8组淋巴结”（0/5）均阴性。	胰十二指肠切除术(child式)+空肠营养性造瘘术（王坚，203-10-04），术中见腹腔内粘连严重,胰腺头部沟突处一直径3cm质硬肿块,侵犯胆总管使之闭塞,胆总管直径2.5cm,肝脏表面未及肿块。	胰十二指肠切除术(child式)+空肠营养性造瘘术
213	A8	A8	0	1	151	0	0	1	女	41569	41720	151	151	1	4	2	0	0	1	4	4	2	2	2	2	1	0	5*4*3cm	1	1	1	1		肝动脉、胃壁、结肠系膜、肠系膜上静脉、脾静脉、腹腔种植	“胰体尾”导管腺癌II级（5×4×3cm），侵犯神经，脉管内见癌栓。肿瘤紧贴肾上腺被膜。“网膜结节”为癌结节。“肝动脉鞘”见癌组织侵犯神经。 胰腺切缘、切缘旁淋巴结（0/2）、肿瘤旁淋巴结（0/1）、脾脏、“第8P组淋巴结”（0/1）、“第8组淋巴结”（0/1）、“第16组淋巴结”（0/1）均阴性。	胰体尾切除+胰管切开取石术（吴志勇，2013-10-22），术中见胰体尾肿块，位于肠系膜上静脉左侧，肿块质硬，浸润胃后壁、结肠系膜和肠系膜上静脉脾静脉汇合处，胰管扩张，主胰管和副胰管内多枚结石，网膜内可见一枚直径0.5cm结节，探查肝、胆、小肠、结肠等脏器未见明显异常，取胰腺组织送冰冻结果为“腺癌组织浸润”。	胰体尾切除+胰管切开取石术
214	A9	A9	1	1	966	0	0	0	男	41577	42543	966	966	1	3	2	1	1	0	2-b	2	1	2	1	2	1	0	3.5*2*2cm	1	1	0	1		十二指肠、肠系膜上静脉	胰腺癌根治标本 ，“胰腺”导管腺癌II级（3.5×2×2cm），侵犯神经组织，累及相邻十二指肠肠壁，“第8组淋巴结”（1/1）见癌组织转移。 胃及十二指肠切缘，胰腺切缘，“胆囊”慢性炎伴胆固醇性息肉形成，胰腺周围淋巴结（0/2）,"第12组淋巴结"纤维脂肪组织，“第12P组淋巴结”（0/5）均阴性。	胰十二指肠切除（胰管空肠粘膜吻合）+空肠营养造瘘术（孙勇伟，2013-10-30），术中见肿瘤位于胰头钩突部，直径约3.0cm，质硬，向后侵犯粘连肠系膜上静脉右前壁，压迫导致胆总管胰管扩张，胆总管直径1.5cm，胰腺质地韧，胰管直径0.8cm。	胰十二指肠切除+空肠营养造瘘术
215	A10	A10	2	2	473	1	0	1	女	41579	42052	473	473	1	4	2	1	0	0	3	3	2	2	1	2	1	0	4*3*3cm	1	1	0	0		十二指肠粘膜、肝动脉、脾动脉、胃十二指肠动脉、肠系膜上动脉	胰腺癌根治标本，“胰腺”导管腺癌II级（4×3×3cm），累及十二场粘膜层；“肝动脉鞘”、“第12p组淋巴结”旁纤维组织见癌组织转移。 上、下切缘、“胆管切缘”、胰腺切缘、“胆囊”慢性炎、“第12P组淋巴结”（0/1）、“第12组淋巴结”（0/1）、“第8p组淋巴结”（0/2）及“肠系膜动脉旁淋巴结”纤维神经组织均阴性。	胰十二指肠切除术（吴志勇，2013-11-1），术中见胰头钩突部巨大肿瘤，上缘包绕肝动脉、脾动脉及胃十二指肠动脉，下缘压迫肠系膜上静脉直至其分叉处，内侧浸润至肠系膜上动脉旁结缔组织，外侧压迫十二指肠，胆管扩张，肝脏呈淤胆表现，第7、8、9、10、11、12、13、15、16组淋巴结肿大，探查肝脏、网膜、盆腔均阴性，腹水阴性	胰十二指肠切除术
216	A11	A11	2	2	943	1	1	1	女	41597	42540	943	943	0	2	1	0	0	0	1-b	1	1	1	2	2	1	0	2.5*1.5*1.2cm	1	0	0	1		无	“部分胰腺”导管腺癌II级，（2.5×1.5×1.2cm），癌组织侵犯神经。 胰腺切缘、脾脏均阴性。	腹腔镜下胰体尾切除术+腹腔镜下脾切除术（孙勇伟，2013-11-19），术中探查发现胰腺体尾部一枚大小约3.0*2.0*2.0cm肿瘤，边界清楚，包膜完整，形态规则，质地中等，与周围组织界限清晰，无浸润性表现，肿瘤紧贴脾门并与脾静脉关系紧密，术后切开标本发现肿瘤内部呈鱼肉样表现，探查其余未见明显异常	腹腔镜下胰体尾切除术+腹腔镜下脾切除术
217	A12	A12	1	1	900	0	0	1	女	41598	42498	900	900	1	3	2	0	0	0	2-a	2	1	1	1	2	1	0	3*2.5*2cm	1	0	0	0		十二指肠肌层	“胰头”导管腺癌II级（3×2.5×2cm），累及十二指肠壁肌层。胃切缘，十二指肠切缘，胰腺切缘，胆总管切缘，胰腺旁淋巴结（0/1），胆囊慢性炎，“第12A组淋巴结”（0/1），“第12B组淋巴结”纤维脂肪组织，“第12P组淋巴结”（0/5）均阴性。	胰十二指肠切除+胆道镜探查+空肠造瘘术（孙勇伟，2013-11-20），术中见肝脏呈重度淤胆，胆囊水肿，张力高，大小约12*6*3cm，肝内胆管扩张，肝外胆管扩张达2cm，胆道镜下探查未见胆总管下端明显肿瘤及占位。胰腺钩突部可及一质硬占位，约直径3cm，盆腔、腹腔未见转移结节。	胰十二指肠切除+胆道镜探查+空肠造瘘术
218	C1	C1	1	1	935	1	1	1	女	41605	42540	935	935	0	3	2	0	0	0	2-a	2	1	1	2	2-3	1	1	5*4*3cm	1	1	0	1		肝动脉、脾动脉、胃左动脉	“胰体尾”导管腺癌II-III级，（5×4×3cm），癌组织侵犯神经。 胰腺切缘、脾脏、胰腺旁淋巴结(0/7)、“第8A组淋巴结”(0/2)均阴性。	胰体尾切除术（吴志勇，2013-11-27），术中见胰腺体部肿瘤，直径4.5cm，肿瘤上缘累及肝动脉包绕脾动脉及胃左动脉，后方完全压迫脾静脉并累及肠系膜下静脉。	胰体尾切除术
219	C2	C2	2	2	755	1	1	0	男	41617	42372	755	755	1	3	2	1	1	0	2-b	2	1	2	1	2-3	1	1	5.5*3*2cm	1	1	0	1		胆总管、十二指肠、门静脉、肠系膜上静脉	“胰头”导管腺癌II－III级（5.5×3×2cm），侵及胆总管全层，累及十二指肠壁，侵犯神经。胰腺旁淋巴结(1/1)见癌转移。“门静脉后壁”见癌组织侵犯。 胃切缘、十二指肠切缘、胰腺切缘、胆总管切缘、慢性胆囊炎、“肠系膜上动脉旁组织”见淋巴结2枚(0/2)、“肠系膜上动脉旁淋巴结”为纤维脂肪组织、“第16组淋巴结”(0/7)、“第12p组淋巴结”(0/4)、“第12A组淋巴结”为脂肪组织均阴性。	扩大胰十二指肠切除术（胰管空肠粘膜吻合）+门静脉部分切除术+空肠营养造瘘术（孙勇伟，2013-12-09），术中探查发现肿瘤位于胰头部，大小约5*4*3.5cm，质地硬，边界不清，形态不规则，无明显包膜，肿瘤致使胆总管下端完全受累梗阻，胆总管扩张至直径约1.0cm，术前左肝PTCD管在位，肝脏及腹腔脏器仍黄染，组织水肿质地酥脆易出血，肿瘤与PV及SMV上段关系紧密并有部分侵犯，长度约1.5cm，术中切除该部位门静脉壁组织送冰冻明确为肿瘤侵犯，故联合该部分门静脉壁一同切除，探查肝脏及腹腔其余脏器、腹盆腔均未及转移结节，腹腔内黄染腹水约100ml。	扩大胰十二指肠切除+门静脉部分切除术+空肠营养造瘘术
220	C3	C3	1	1	646	0	0	0	男	41619	42265	646	646	1	4	2	1	≥1	0	3	3	2	2	2	2	1	0	2.5*2.5*1.5cm	1	0	0	1		腹腔干、脾动脉、胃左动脉、右肝动脉	“胰体尾”导管腺癌II级（2.5×2.5×1.5cm），另见慢性胰腺炎图像； “腹腔干周围淋巴结”为神经束，内见癌组织转移。 胰腺切缘、“肝十二指肠韧带”及“肝胃韧带”、脾脏均阴性。	胰体尾肿瘤扩大根治术（胰体尾部切除+腹腔干切除+腹腔干周围淋巴结清扫）+脾切除+肝十二指肠韧带淋巴结清扫,Ro切除（王坚，2013-12-11），术中见：肿瘤位于胰腺颈体部，质硬，大小约6*5*5cm，侵犯包绕腹腔干、脾动脉、胃左动脉及右肝动脉。近端胰腺正常,远端胰腺质硬伴胰管扩张,探查肝、胃（毕-II式术后）、网膜/盆腔等未及明显转移结节。	胰体尾肿瘤扩大根治术（胰体尾部切除+腹腔干切除+腹腔干周围淋巴结清扫）+脾切除
221	C4	C4	1	1	222	1	1	0	男	41619	41841	222	222	1	3	2	0	0	0	2-a	2	1	1	1	2-3	1	1	5*4*2.5cm	1	1	1	1		十二指肠粘膜下层、门静脉侧壁、肠系膜上静脉	“胰头”：导管腺癌II－III级（5×4×2.5cm），脉管内见癌栓，累及神经束及十二指肠粘膜下层。 胃切缘、十二指肠切缘、胰腺切缘、胆管切缘、胰腺旁淋巴结（0/1）、“第7、8、9组淋巴结”（0/1）、“12A组淋巴结”为血管脂肪组织。 慢性胆囊炎。	胰十二指肠切除术（季福，2013-12-11），术中见胰头钩突部直径4.0cm质硬肿瘤，边界尚清，肿瘤侵犯门静脉侧壁及肠系膜上静脉侧壁，周围淋巴结明显肿大，术中探查腹盆腔未见明显转移灶，腹水（-）。	胰十二指肠切除术
222	C5	C5	2	2	641	1	1	0	男	41621	42262	641	641	1	3	2	0	0	0	2-a	2	1	1	1	2	1	0	2.5*2*1.5cm	1	0	0	0		十二指肠粘膜下层	“胰腺”导管腺癌II级（2.5×2×1.5cm），侵犯十二指肠肠壁粘膜下层。 胃切缘，十二指肠切缘，胰腺切缘，胆总管切缘，胰腺旁淋巴结（0/1），“胆囊”慢性炎伴胆固醇性息肉形成，“第5组淋巴结”（0/2），“第7组淋巴结”神经脂肪组织，“第9组淋巴结”（0/2），“第8a，12a组淋巴结”（0/2），“第12组淋巴结”（0/1）均阴性。	胰十二指肠切除术（Child术）（吴志勇，2013-12-13），术中见肝脏呈淤胆性改变，胆总管明显扩张直径约1.5cm，胰头近胆胰汇合部有一质硬肿块，大小约3*3cm，致使胆总管完全阻塞，并胰管扩张。肿瘤尚未侵及肠系膜上静脉，区域淋巴结未见明显肿大，肝及腹膜未见转移灶。胃、小肠及结肠等均阴性。	胰十二指肠切除术
223	C6	C6	1	1	915	0	0	0	男	41625	42540	915	915	0	2	1	0	0	0	1-b	1	1	1	1	2	1	0	3*2*2cm	1	0	0	0		十二指肠、肠系膜上静脉	“胰腺”管状腺癌II级（3×2×2cm），未累及十二指肠肠壁。 胃切缘，十二指肠切缘，胰腺切缘，“胆总管切缘”，胆囊慢性炎，“第8组淋巴结”（0/1），“第12组淋巴结”（0/1）均阴性。	胰十二指肠根治性切除术（胰管空肠粘膜吻合）+空肠营养造瘘术（孙勇伟，2013-12-17），术中探查发现胰头部肿瘤，大小约3.5*3.0*3.0cm，质地硬，边界不清，形态不规则，无包膜，浸润性生长，肿瘤与SMV右侧壁关系紧密但尚有间隙，肿瘤压迫胆总管下端致使其完全梗阻，胆总管明显扩张至直径约1.2cm，肝脏及腹腔组织呈轻度淤胆状，胰管扩张至直径4mm，胰腺质地中等，探查肝脏及腹盆腔均未及明显异常，腹水（-）。	胰十二指肠根治性切除术+空肠营养造瘘术
224	C7	C7	2	2	300	1	1	1	女	41627	41927	300	300	1	3	2	0	0	0	2-a	2	1	1	2	2	1	0	4*3*2.8cm	1	1	0	0		无	“胰体尾”导管腺癌II级（4×3×2.8cm）， 胰腺切缘、脾脏、“第8、9组淋巴结”（0/2）、“第12组淋巴结”（0/1）、“第12P组淋巴结”（0/4）、“第8组淋巴结”（0/2）均阴性。	胰体尾肿瘤根治术+脾切除（吴志勇，2013-12-19），术中见胰体尾直径约3cm肿块，质硬，边界不清，近端胰管扩张明显，直径约0.5cm，侵及胰腺包膜，第8、12组淋巴结可及肿大，脾脏7*6*4cm大小，探查肝、胃、小肠、结肠、腹腔、盆腔等未见明显异常。	胰体尾肿瘤根治术+脾切除
225	C8	C8	1	1	116	1	1	0	男	41628	41744	116	116	1	2	1	0	0	0	1-b	1	1	1	1	3	1	1	2*1.5*1.5cm	0	0	0	0		无	胰头：导管腺癌III级（2×1.5×1.5cm）。上下切缘、胰腺切缘、“胆管切缘”、肿瘤旁淋巴结（0/7）。 “右肝动脉旁淋巴结”为神经脂肪组织、“第8、12A组淋巴结”（0/2）均阴性。 慢性胆囊炎。	胰十二指肠切除术（Child术）（吴志勇，2013-12-20），术中见肝脏呈轻度淤胆性改变，胆总管扩张直径约1.2cm，胆囊肿大积液。胰头近胆胰汇合部有一质硬肿块，大小约2*2cm，致使胆总管阻塞，并胰管扩张。肿瘤尚未侵及肠系膜上静脉，区域淋巴结未见明显肿大，肝及腹膜未见转移灶。胃、小肠等均阴性，但横结肠及乙状结肠呈节段性扩张，最粗直径达12cm，内含宿便及积气。术中诊断为胰头癌，便秘伴结肠扩张症。	胰十二指肠切除术
226	C9	C9	1	1	908	1	1	0	男	41632	42540	908	908	0	3	2	0	0	0	2-a	2	1	1	1	2	1	0	2*2*2cm	0	0	0	1		十二指肠、下腔静脉、肠系膜上动静脉	“胰腺”导管腺癌II级（2×2×2cm），累及神经束，未累及十二指肠肠壁。 胃切缘，十二指肠切缘，胆总管切缘，胰腺切缘，胆囊慢性炎，胰腺旁淋巴结（0/2），“第9组淋巴结”（0/1），“第11P组淋巴结”（0/2），“第12B组淋巴结”（0/1），“第12P组淋巴结”（0/4），“第16组淋巴结”为纤维脂肪组织均阴性。	胰十二指肠切除术（吴志勇，2013-12-24），术中见胰头钩突4*3cm质硬肿块，向后累及下腔静脉前壁，向左前累及肠系膜上静脉和肠系膜上动脉后壁（受累血管长约3.0cm），第9、12、16组可见肿大淋巴结，胆囊肿大积液，胆总管直径1.5cm，肝脏呈淤胆表现伴多发囊肿，探查胃、小肠、结肠等未及明显异常。	胰十二指肠切除术
227	C10	C10	2	2	487	1	1	0	男	41635	42122	487	487	1	3	2	0	0	0	2-a	2	1	1	2	1-2	0	0	5*3*3cm	1	1	0	0		胃壁、十二指肠	“胰体尾”导管腺癌Ⅰ－Ⅱ级（5×3×3cm）。胰腺切缘，胰腺旁淋巴结（0/2），脾脏，“胆囊”慢性炎：均阴性。	胰体尾切除术、脾切除术、胆囊切除术（张建军，彭承宏,2013-12-27),术中探查见：胆囊肿胀，结石充盈囊腔。打开胃结肠韧带进入小网膜囊，初步探查见胰腺体尾部囊实性占位，范围约5*3*3cm，部分与胃壁及十二指肠水平部轻度粘连（浆膜层侵犯可能），胰腺颈部至胰头部组织尚正常，切开胰腺体颈部上下缘腹膜，沿肠系膜上静脉贯通胰腺后方，探查肠系膜上静脉及门静脉主干未受肿瘤累及，后腹膜未及明显肿大淋巴结。	胰体尾切除术+脾切除术+胆囊切除术
228	C11	C11	1	1	905	1	0	0	男	41635	42540	905	905	0	3	2	1	2	0	2-b	2	1	2	1	2	1	0	2.5*2.5*2cm	1	0	0	0		十二指肠粘膜、门静脉	“胰头”导管腺癌II级（2.5×2.5×2cm），侵至胰腺包膜外脂肪，累及十二指肠粘膜层；胰腺旁淋巴结（2/2）、“门静脉壁”见癌组织浸润或转移。 上下切缘、胆总管切缘、“胆囊”慢性炎、“大网膜”、“第8组淋巴结”（0/1）、“第12组淋巴结”、“第12A组淋巴结”、“第12P组淋巴结”均为纤维脂肪组织、“门静脉后壁”均阴性。	胰十二指肠根治性切除术（胰管空肠粘膜吻合）+门静脉部分切除重建术+空肠营养造瘘术(孙勇伟，2013-12-27），术中探查发现右上腹部及胆囊周围存在粘连，胆囊穿刺管在位，胆总管内支架在位，胆囊大小约6*4*3cm，胰头钩突部可及肿瘤，大小约3.5*3.5*3.0cm，质地硬，边界不清，形态不规则，无包膜，肿瘤侵犯门静脉右侧侧壁长约1.5cm范围，胆总管下端受肿瘤压迫完全阻塞，其中仅有胆道支架通过，胆总管直径约1.5cm，胰管直径约4mm，胰腺整体质地较硬，探查肿瘤与门静脉壁仅切线浸润并无完全包裹，与SMA无侵犯，肝脏仍有轻度淤胆表现，探查肝脏、盆腔、小肠及系膜、腹盆腔均未及明显转移结节，腹水（-）	胰十二指肠根治性切除术+门静脉部分切除重建术+空肠营养造瘘术
229	C12	C12	1	1	-100	0	0	0	男	41635	absent	absent	-100	2	3	2	1	1	0	2-b	2	1	2	1	2-3	1	1	4*4*4ｃｍ	1	1	0	0		十二指肠肌层	“胰腺”导管腺癌II-III级（4×4×4ｃｍ）累及十二指肠肌层。“胰腺上淋巴结”（1/1）见癌转移。 上下切缘，胰腺切缘，胆管切缘，胰腺旁淋巴结（0/2），“第8组淋巴结”纤维脂肪组织，“第12组淋巴结”（0/2）均阴性。	胰十二指肠根治性切除术（child式）+复杂肠粘连松解（王坚，2013-12-27），术中见肿块位于胰腺钩突部，直径约3cm，肿瘤侵犯后腹膜组织，侵犯胆管远端，近端胆管和胰管扩张，NO.8淋巴结肿大，肝脏表面和盆底未及结节，整个胰腺呈慢性炎症表现。	胰十二指肠根治性切除术
230	E2	E2	0	1	977	1	1	0	男	41563	42540	977	977	0	3	2	0	0	0	2-a	2	1	1	1	3	1	1	3.2*2.8*2.5cm	1	1	0	0		肠系膜上静脉	胰十二指肠癌根治标本 ，“胰头”导管腺癌III级（3.2×2.8×2.5cm）。 上，下切缘，胰腺切缘均阴性。 胆管切缘上皮伴轻度不典型增生。“胰腺颈部肿块”慢性胰腺炎伴导管上皮不典型增生及纤维化。“部分胃”慢性萎缩性炎伴局部上皮不典型增生。胆囊慢性炎。“左肾囊壁”肾囊肿。	胰十二指肠切除+胰体部肿瘤切除+肾囊肿开窗引流+空肠营养造瘘+切口疝无张力修补+肠粘连松解术（孙勇伟，2013-10-16），术中见肿瘤位于胰腺头部，直径约2.5-3.0cm，质硬，向后侵犯粘连肠系膜上静脉壁，分离困难，胆囊内可及穿刺引流管，胆总管直径1.0cm，胰腺体部可及直径3.5cm囊性占位，囊内可及稍浑浊液体，胰腺质地韧；左肾上极可及直径8cm囊肿，囊液清亮；右下腹原阑尾切口部可及切口疝，疝环直径4cm，部分小肠粘连无法回纳。	胰十二指肠切除+胰体部肿瘤切除+肾囊肿开窗引流+空肠营养造瘘
231	E3	E3	1	1	302	1	1	1	女	41641	2014-10-31	302	302	1	4	2	1	2	0	3	3	2	2	2	3	1	1	6*6*6cm	1	1	0	0			“胰体尾”低分化腺癌（6×6×6cm），侵至胃壁粘膜层，“第16B组淋巴结”（2/3）见癌转移。 胃切缘，胰切缘，脾，“胃壁结节”间质瘤结节伴钙化（最大径0、5cm），“肝动脉旁淋巴结”（0/1），“第8P组淋巴结”（0/1）均阴性。	胰腺体尾部+脾切除+全胃切除+食管-空肠Roux-en-Y吻合+复杂肠粘连松解术（王坚），术中见上腹部粘连严重，胰腺体尾部见一7*6cm肿块，质硬，肿瘤侵犯胃体后壁，穿透至胃腔，形成一直径6cm溃疡面，肿瘤侵犯肠系膜上静脉、脾静脉和肠系膜下静脉，侵犯腹腔干起始部，自脾动脉起始部包绕并蔓延至膈脚和空肠起始部，横结肠系膜受累，主动脉旁、左肾静脉下可见直径2cm肿大淋巴结，一并切除，探查肝、盆腔阴性，手术困难，术中出血400毫升。
232	E4	E4	1	1	-100	0	0	0	男	41654	absent	absent	-100	2	3	2	0	0	0	2-a	2	1	1	2	2	1	0	4*2*2cm	1	1	0	1			“胰体尾”导管腺癌II级（4×2×2cm），侵犯神经。胰腺切缘、“脾脏”、“第8组”淋巴结（0/1）、“第12组淋巴结”纤维脂肪组织，均阴性。	胰体尾+脾脏切除术（季福），术中见胰腺体部直径5.0cm质硬肿块，第十二组淋巴结及第八组淋巴结肿大，肿瘤往后腹膜侵袭，浸润脾脏动静脉及腹腔干周围组织，脾脏轻度肿大，术中探查腹盆腔未见明显肉眼转移灶，腹水（-）
233	E5	E5	2	2	227	1	0	1	女	41663	41890	227	227	1	4	2	1	2	0	3	3	2	2	1	2	1	0	3.5*3*2cm	1	1	0	0			“胰头”导管腺癌II级（3.5×3×2cm）。胰腺旁淋巴结（2/2）见癌转移。 “肠系膜上动脉旁组织”见癌组织浸润。 上下切缘，胰腺切缘，胆管切缘，“肠系膜上动脉旁淋巴结”（0/3），“第8组淋巴结”（0/3），“第12A组淋巴结”（0/1），“胰腺旁淋巴结”（0/6）均阴性。	扩大胰十二指肠根治性切除（胰管空肠粘膜吻合+SMA切除重建）+空肠营养造瘘术（孙勇伟），术中探查发现原胆囊穿刺周围形成粘连，PTGBD穿刺管在位，肝脏仍有淤胆表现，腹腔脏器轻度黄染，肿瘤位于胰头钩突部，大小约4*4*3cm，质地硬，边界不清，无包膜，形态不规则，肿瘤呈浸润性生长表现，肿瘤向左侧侵犯SMA根部右后侧壁但尚未包绕，侵犯长度约0.5cm，肿瘤与PV及SMV右侧壁关系紧密但尚可分离，肿瘤向后方深部生长但仅为单纯性压迫左侧肾静脉并无侵犯，腹腔第12组、16组淋巴结均可及肿大，胰腺呈慢性炎症表现故胰周组织解剖层次不明显且易出血，远端胰体尾部腺体萎缩，肿瘤远端胰管明显扩张至直径4mm，胆总管明显扩张至直径约15mm，胆囊管亦有扩张直径约8mm，考虑肿瘤仅仅侵犯SMA侧壁一部分无完全包绕且受侵犯长度极其有限，为达到R0根治故行SMA切断重建，探查肝脏、胃、小肠及其系膜、腹盆腔均未见明显转…
234	E6	E6	1	1	680	1	1	1	女	41666	42346	680	680	1	3	2	0	0	0	2-a	2	1	1	2	2	1	0	4*2.5*2.5cm	1	1	0	1			“胰体尾”导管腺癌II级（4×2.5×2.5cm），侵犯神经束。 胰腺切缘、脾脏阴性。	胰腺颈体尾部切除术+脾脏切除术（孙勇伟），术中探查发现肿瘤位于胰腺颈体尾部，大小约4*4*3cm，边界不清，无明显包膜，质地硬，切面呈灰白色，肿瘤向后腹膜组织侵犯，位于胰腺体部肿瘤侵犯脾动静脉，脾血管根部尚可分离，脾脏尚无肿大，探查肝脏、胃、小肠及其系膜、盆腔均未见明显转移，腹水（-），术中出血约200ml，未予以输血输浆。
235	E7	E7	2	2	406	1	1	0	男	41668	42074	406	406	1	3	2	0	0	0	2-a	2	1	1	1	2	1	0	2.5*2*1cm	1	0	0	1			“胰头”导管腺癌II级（2.5×2×1cm），累及神经，侵犯十二指肠肌壁。 胃切缘、十二直肠切缘、胰腺切缘、“第8组淋巴结”及“肠系膜上动脉旁淋巴结”为神经血管组织、“第12P组淋巴结”（0/6）均阴性。 慢性胆囊炎。	胰十二指肠根治性切除术（胰管空肠黏膜吻合）+空肠营养造瘘术（孙勇伟），术中探查发现右下腹及右上腹胆囊周围形成较明显粘连，腹腔脏器组织仍有轻度黄染，肝脏呈淤胆状，原胆囊穿刺管在位引流通畅，进一步探查发现肿瘤位于胰腺头部，大小约直径2.0cm，边界不清，形态不规则，无明显包膜，切面呈灰白色，肿瘤位于胰腺实质内尚未侵犯胰腺包膜，肿瘤侵犯胆总管胰腺段致使胆总管扩张至直径约15mm，胰管亦有轻度扩张，直径约3mm，整个胰腺组织呈慢性炎症轻度萎缩表现，质地硬，第12、13、8组淋巴结可及部分肿大但质地尚软，术中探查血管情况如下：肿瘤位于胰腺实质，全程血管均未受肿瘤侵犯，整个肝总动脉主干来源于肠系膜上动脉，胰十二指肠动脉起自于肝总动脉，肝总动脉分叉位置极低，在位于胆总管后方胰腺上缘处同时分叉出左、右肝动脉及GDA，腹腔干自主动脉左侧壁发出并分出胃左动脉及脾动脉，探查肝脏、小肠及其系膜、腹盆腔均未及明显…
236	E8	E8	0	1	95	1	1	0	男	41682	41777	95	95	1	4	2	1	1	0	3	3	2	2	2	3	1	1	6*5*5cm	1	1	0	1			胰体尾：导管腺癌III级，伴鳞化（6×5×5cm），神经束见侵犯。 “腹主动脉旁淋巴结”为癌结节。 切缘、局部淋巴结（0/1）、“第8组淋巴结”（0/5）均阴性。	胰体尾切除术（王坚），术中见胰体尾部巨大肿瘤，直径8*7cm，肿块型，质硬，切面灰白色，向周围组织浸润，脾动脉、脾静脉被肿瘤完全包裹，与左肾包膜致密粘连，腹腔内区域性门脉高压表现，胃左静脉曲张明显，脾脏淤血肿大，主动脉旁（第16组）淋巴结肿大，与左肾静脉粘连。
237	E9	E9	1	1	852	1	0	1	女	41688	42540	852	852	0	3	2	1	2	1	4	4	2	2	1	2	1	0	3.5*3*3cm	1	1	0	0			胰头：导管腺癌II级（3.5×3×3cm），侵至十二指肠粘膜。胰腺旁淋巴结（1/4）、“第8组淋巴结”（1/1）、肝脏见癌转移。十二指肠乳头见高级别上皮内瘤。 上下切缘、胆管切缘、胰腺切缘、大弯淋巴结（0/1）、“第12P组淋巴结”（0/2）、“第13组淋巴结”（0/4）均阴性。	胰十二指肠切除（Child法）+肝转移瘤切除术（孙勇伟），术中见胰腺钩突部肿瘤，直径4cm，部分累及肠系膜上静脉外侧壁以及结肠中静脉，胰腺周围第13组、第12p组、第8组LN肿大，第14组LN无肿大，肝脏第6、7段交界处直径2cm转移灶，胆囊已切除，右上腹有粘连，探查盆腔、小肠、结肠均阴性。
238	E10	E10	1	1	822	0	0	0	男	41718	42540	822	822	0	2	1	0	0	0	1-b	1	1	1	1	2	1	0	2*1.5*1.5cm	0	0	0	0			“胰头”导管腺癌II级（2×1.5×1.5cm）。胰腺切缘见导管上皮不典型增生。 上下切缘、胆总管切缘、胰腺旁淋巴结（0/1）、胆囊慢性炎、“肝动脉旁神经”、“第12A、B组淋巴结”脂肪神经组织、“肠系膜上动脉旁淋巴结”（0/1）、“第12A＋P组淋巴结”（0/5）均阴性。	胰十二指肠根治性切除术（胰管空肠粘膜吻合）+空肠营养造瘘术（孙勇伟），术中探查发现右上腹部胆囊周围形成粘连，腹腔脏器黄染明显但组织质地尚可，胆囊大小约12*8*4cm，张力高，胆汁呈墨绿色，胆囊管直径约5mm，胆总管明显扩张至直径约15mm，进一步探查发现肿瘤位于胰头部，大小约3*2*2cm，质地硬，无明显包膜，形态不规则，肿瘤压迫侵犯胆总管下端致使其完全阻塞，肿瘤与门静脉右侧壁关系紧密但尚无浸润，胰腺质地硬，胰管扩张至直径3mm，远端胰腺组织呈慢性炎症萎缩改变，探查肝脏、胃、小肠及系膜、腹盆腔均未及明显转移结节，腹水（-），术中出血约200ml，术中未予以输血输浆。
239	E11	E11	2	2	162	1	1	0	男	41726	41888	162	162	1	4	2	1	5	0	3	3	2	2	2	2-3	1	1	5*3*2cm	1	1	0	0			“胰体尾部”导管腺癌II-III级，（5×3×2cm），侵犯至左半结肠肌层。“结肠系膜结节”为癌结节1枚。“第3～5组淋巴结”为癌结节4枚。 脾脏、左半结肠上、下切缘、胰腺切缘均阴性。	胰腺体尾部切除+脾脏切除术+左半结肠切除术孙勇伟），术中探查发现肿瘤位于胰腺体尾部，大小约8*6*5cm，质地硬，边界不清，无包膜，形态不规则，浸润性生长，肿瘤完全侵犯脾动脉及脾静脉，并引起胰源性区域性门高压表现，脾门周围、胃周、结肠静脉均明显曲张，脾脏大小约15*12*10cm，肿瘤侵犯后腹膜组织但未侵及左肾静脉，肿瘤侵犯结肠脾曲部分肠壁及结肠系膜，肿瘤近端至SMA左侧缘，腹腔内组织水肿质地酥脆，解剖过程中极易出血，术中出血约800ml，术中输血RBC800ml，血浆800ml。
240	G1	G1	0	1	808	1	0	0	男	41732	42540	808	808	0	3	2	1	1	0	2-b	2	1	2	2	2-3	1	1	5cm	1	1	0	1			“胰体尾”导管腺癌II-III级，伴微乳头结构，神经束见侵犯，胰旁淋巴结（1/6）见癌累及。 胰切缘、脾脏阴性。	胰腺体尾部+脾脏切除术（季福），术中见胰腺体部直径5.0cm质硬肿瘤，肿瘤向后腹膜侵袭至腹主动脉前方，脾脏动脉起始部肿瘤侵犯，脾静脉闭塞，肿瘤未累及门静脉，术中探查腹盆腔未见明显肉眼转移灶，腹水（-）。
241	G2	G2	3	2	255	1	1	0	男	2014-04-04	41988	255	255	1	3	2	0	0	0	2-a	2	1	1	1	2-3	1	1	3*3*2cm	1	0	0	1			“胰头肿块1、2”见腺癌II-III级浸润，侵犯神经。“胰头”导管腺癌III级（3×3×2cm），累及十二指肠浆膜，神经束见累及。胃切缘、十二指肠切缘、胆总管切缘、胆囊慢性炎、“胆管上切缘”、局部淋巴结（0/3）、脾脏、“第8组淋巴结”（0/1）、“第8、12A组淋巴结”脂肪组织、“第12B组淋巴结”（0/9）、“第12P组淋巴结”（0/4）、“第14组淋巴结”（0/3）均阴性。	全胰腺十二指肠切除术+脾切除术（吴志勇），术中见肝脏呈瘀胆性改变，胆囊肿大积液，CBD增粗直径1.5cm。胰头处有一直径4cm质硬肿瘤，压迫CBD下端致完全阻塞，肿瘤尚未浸润SMV和PV，但胰头后方和第12、8组淋巴结明显肿大。整个上腹腔水肿粘连明显，胰胃之间和小网膜囊中有多发脓肿，含黄色浑浊脓液，胰周组织和胃壁明显水肿，界限不清，考虑为胰腺炎急性发作后改变。腹腔内黄色腹水300ml，腹膜未见明显转移灶。
242	G3	G3	1	1	389	0	0	0	男	41743	42132	389	389	1	2	1	1	3	0	2-b	2	1	2	1	2-3	1	1	3*2*1cm	1	0	0	1			“胰腺”导管腺癌II-III级（3×2×1cm），侵犯神经。肿瘤旁淋巴结（3/15）见癌转移。 胃切缘，十二指肠切缘，胰腺切缘，胆总管切缘，“胆囊”慢性炎，“第8A组淋巴结”（0/1），“第12P组及12A，12B组淋巴结，门静脉淋巴结”纤维脂肪组织，“左肝动脉旁淋巴结”（0/1），胰腺周围淋巴结（0/2）均阴性。	胰十二指肠根治性切除术+空肠造瘘术（肠内营养）（孙勇伟），术中见肿瘤位于胰腺钩突部，大小约3*2*2cm,质硬，未侵及肠系膜上血管及门静脉。胆总管扩张，约直径1.5cm，整个肝脏呈淤胆表现，胰管扩张，约直径1cm。探查肝脏、腹膜、盆腔等腹腔内脏器未见明显转移灶。术中出血约100ml。
243	G4	G4	1	1	782	1	1	0	男	41758	42540	782	782	0	2	1	0	0	0	1-b	1	1	1	2	3	1	1	6*4.5*4cm	1	1	0	0			胰腺：低分化腺癌（6×4.5×4cm）。 上下切缘、胰腺切缘、脾脏、“肠系膜静脉壁淋巴结”为纤维组织。“第7组淋巴结”（0/1）均阴性。 慢性胆囊炎。	全胰腺十二指肠切除术（吴志勇），术中见肿瘤位于胰腺颈体部，直径9cm，呈膨胀性生长，包膜尚完整。切面呈鱼肉样，伴坏死组织。肿瘤将肠系膜上静脉向左侧推移，尚未浸润静脉壁。胰腺周围淋巴结未及明显肿大，肝脏和腹膜未及明显转移灶。
244	G6	G6	2	2	774	1	1	1	女	41766	42540	774	774	0	3	2	0	0	0	2-a	2	1	1	2	3	1	1	3*3*2cm	1	0	0	0			“胰尾”导管腺癌III级（3×3×2cm）。 胰腺切缘、脾脏阴性。 慢性胆囊炎。	胰体尾+脾脏+胆囊切除术（季福），术中见胰尾部直径4.0cm肿瘤，质地硬，侵犯胰腺包膜外，累及左侧肾周筋膜，另见脾动脉旁直径2.0cm质硬肿块，边界清楚，活动可，胆囊8*3*2cm,胆囊内结石直径约1.5cm。
245	G7	G7	1	1	-100	1	1	1	女	41767	absent	absent	-100	2	1	1	0	0	0	1-a	1	1	1	2	2	1	0	1.5*1*1cm；2*1*1cm	0	0	0	1			“胰体尾”导管腺癌II级（1.5×1×1cm；2×1×1cm），累及神经束。胰腺切缘、胰腺旁淋巴结（0/1）、脾脏均阴性。	胰腺体尾部+脾脏切除（李可为），术中见肿瘤位于胰腺体部，大小2.5*1.5cm，边界不清，形态不规则，肿瘤未侵犯脾动脉及脾静脉，脾脏大小约12*10*8cm，胆囊已切除，术中出血约100ml。
246	G8	G8	1	1	194	1	1	0	男	41768	41962	194	194	1	3	2	0	0	0	2-a	2	1	1	1	2-3	1	1	3*2.5*2.5cm	1	0	0	1			“胰头部”导管腺癌II-III级，（3×2.5×2.5cm），癌组织侵犯神经，累及胆总管壁及十二指肠肌壁。 胃切缘、十二指肠切缘、胰腺切缘、胆总管切缘、胆囊慢性炎、胰腺旁淋巴结(0/2)、”第3组淋巴结”(0/1)、“第7、9组淋巴结“(0/2)均阴性。	胰十二指肠切除术（child术）（吴志勇），术中见胰头处有一直径5cm质硬肿瘤，压迫胆总管下端致完全梗阻，CBD扩张直径1cm，胆囊积液。胰管扩张。肿瘤尚未累及SMV，周围淋巴结未及明显肿大。肝脏和腹膜未及明显转移灶。原胃大部切除术为B-II式结肠前，输入襻对大弯。
247	G9	G9	2	2	557	1	1	0	男	41771	42328	557	557	1	2	1	0	0	0	1-b	1	1	1	2	2	1	0	3*2.5*2cm	1	0	0	0			“胰体尾”导管腺癌II级（3×2.5×2cm）。 切缘、脾脏、“第8组淋巴结”（0/3）均阴性。	胰体尾切除术+脾脏切除术（王坚），术中见胰腺体部一实质性占位，大小4*3*2cm，界清，活动可，切面灰白色，与周围大网膜粘连，另见肿块远端靠近胰腺尾部多发囊性占位，最大直径2cm，脾脏大小7*4*3cm。
248	G10	G10	1	1	300	1	1	1	女	41786	42086	300	300	1	3	2	0	0	0	2-a	2	1	1	1	2-3	1	1	3.5*3*3cm	1	1	1	1			“胰头”：导管腺癌II－III级（3.5×3×3cm），侵犯十二指肠全层，脉管内见癌栓，累及神经束。 上、下切缘、胆管切缘、胰腺切缘均阴性。 慢性胆囊炎。	胰十二指肠切除术（季福），术中见胰头部直径2.5cm质硬肿块，边界清，活动可，肿瘤未侵犯血管，胆总管直径约1.2cm，胰管扩张明显，直径约1.0cm，术中探查腹盆腔未见明显转移灶，腹水（-）
249	G11	G11	0	1	278	1	0	0	男	41786	42064	278	278	1	3	2	1	3	1	4	4	2	2	2	2-3	1	1	5*4*3cm	1	1	0	1			胰体尾：导管腺癌II-III级（5×4×3cm），累及神经束。“左肝肿瘤”：肝组织内见腺癌组织浸润。“左肾静脉前淋巴结”纤维血管组织内见癌转移。“第16B1组淋巴结”见癌结节3枚。 胰腺切缘、脾脏、“第7组淋巴结”（0/3）、“第9组淋巴结”、“第8P组淋巴结”为血管脂肪组织，另见肾上腺组织腺瘤样增生均阴性。 “胆囊”慢性炎。	胰腺体尾部切除+脾切除+左肾上腺切除+左肝外叶转移灶切除+胆囊切除术（吴志勇），术中见肿瘤位于胰腺体部，直径6cm，质硬，侵犯包膜外并累及左肾上腺和左肾静脉。肿瘤尚未侵及SMA/V。区域淋巴结第7、9组肿大。腹主动脉旁淋巴结第16b组肿大。胃周静脉曲张，呈区域性门高压改变。胆囊结石。肝左外叶可及一直径3cm质硬转移灶，右肝未扪及明显结节，腹膜无殊。
250	G12	G12	3	2	175	1	0	0	男	41788	41963	175	175	1	4	2	1	2	0	3	3	2	2	2	3	1	1	7*5*4cm	1	1	0	0			“胰体尾”导管腺癌III级，部分呈腺鳞癌图像（7×5×4cm），伴大片坏死。“门静脉癌栓”见少量癌组织。“门静脉壁”见癌组织浸润。“脾动脉旁淋巴结”、“腹腔干淋巴结”为癌结节。 胰腺切缘、脾脏、“肝动脉旁淋巴结”、“第7组淋巴结”为脂肪组织、“第8组淋巴结”(0/1)均阴性。	胰体尾切除+脾切除门静脉重建（王坚），术中见肿瘤位于胰腺体部，大小约直径6cm，质地硬。肿瘤侵犯腹腔干周围，包绕整个脾动脉和胃左动脉起始部，同时侵犯门静脉系统，包绕脾静脉起始部及部分门静脉左侧壁，静脉内可见癌栓。肠系膜下静脉汇入脾静脉，为肿瘤包绕，管腔为肿瘤阻塞。探查肝脏、盆腔和腹膜等腹腔内脏器，未见明显转移灶，少量腹水。
251	I1	I1	1	1	244	0	0	0	男	41794	42038	244	244	1	3	2	1	3	1	4	4	2	2	2	2-3	1	1	7*5*3cm	1	1	0	0			胰体尾：导管腺癌II－III级（7×5×3cm），胰腺旁淋巴结（1/2）见癌转移。“肝门淋巴结”（0/3），另见癌结节2枚。肝脏：见腺癌组织转移（6×5×3.5；8×6×6cm）。胰腺切缘阳性。脾脏、网膜、肝脏切缘均阴性。	胰体、尾+脾脏切除+左半肝切除术（李齐根），术中肝脏质软；肝硬化无，腹水无，，脾脏无肿大；肿瘤有：部位及数目位于左半肝，多发，最大5×4cm，包膜无，侵犯血管无，胆管无癌栓；无门脉血栓,其它：胰体、尾部有一5×4cm质硬肿块。
252	I2	I2	1	1	503	1	1	1	女	41799	42302	503	503	1	3	2	0	0	1	4	4	2	2	2	2-3	1	1	3.5*3*2.5cm	1	1	0	0			“胰体尾”导管腺癌II-III级3.5x3x2.5cm，浸润至脾脏，肝脏见转移（1.5x1x1cm）； 胰、肝切缘阴性。	胰体尾癌根治+脾切除+肝尾状叶切除 （中转开腹）（孙勇伟），术中见肿瘤位于胰腺尾部，近脾门处，约直径6cm，质地硬。肿瘤侵犯胃体后壁、左肾包膜及肾周筋膜、结肠脾曲系膜。另肝脏尾状叶可及一直径2cm质硬肿块，探查其他腹腔内脏器及系膜未见明显转移结节。少量腹水，呈黄色，约100ml。
253	I3	I3	1	1	739	1	1	0	男	41801	42540	739	739	0	3	2	1	2	0	2-b	2	1	2	2	2	1	0	2.5*2*2cm	1	0	0	0			“胰体尾”导管腺癌II级（2.5×2×2cm）。 胰腺周围淋巴结（2/2）见癌组织转移。 胰腺切缘、脾脏、“第7、8组淋巴结”（0/2）、“第12组淋巴结”脂肪组织、“第15组淋巴结”脂肪组织、“胰腺下缘淋巴结组织”脂肪组织、“肝动脉旁第8组淋巴结”（0/1）均阴性。	胰体尾癌根治+脾切除术（孙勇伟），术中见肿瘤位于胰腺体尾部胰腺实质内，大小5*4*3.5cm，无明显包膜，向胰腺尾部浸润生长，边界不清，实性，质硬，侵及脾动脉前壁，肿瘤压迫致远端胰腺管扩张至3mm，远端胰腺质地稍僵硬，肿瘤压迫形成区域性门高压，脾静脉直径约0.8cm,脾脏大小约 ,外形及色泽均正常。探查腹腔内其余脏器及腹膜未见明显转移病变，腹水（-）。切除胰体尾部肿瘤后剖开见肿瘤切面鱼肉状。
254	I4	I4	1	1	740	1	1	1	女	41800	42540	740	740	0	3	2	0	0	0	2-a	2	1	1	2	2-3	1	1	4*3*2.5cm	1	1	0	1			“胰腺”导管腺癌II-III级（4×3×2.5cm），侵犯神经。 切缘，肿块周围见副脾，脾脏，“第9组淋巴结”（0/3），“左肾前方淋巴结”（0/2）均阴性。	腹腔镜下胰体尾癌根治术（胰体尾切除+脾切除）（孙勇伟），术中见肿瘤位于胰腺体部，约直径4cm，质地硬，肿瘤侵犯脾动脉及静脉。肠系膜下静脉汇入脾静脉，术中予以切除。另探查肝脏、盆腔等未见明显转移灶。
255	I5	I5	2	2	737	1	0	0	男	41803	42540	737	737	0	3	2	0	0	0	2-a	2	1	1	2	2	1	0	3x3x2cm	1	0	0	0			“胰体尾”导管腺癌II级（3x3x2cm），部分区域导管扩张，囊肿形成（3x2x2cm）。 胰腺切缘、“切缘旁淋巴结”（0/2）、脾脏、“第14a组淋巴结”（2/0）、“第15组淋巴结”（0/1）、“第12a2组淋巴结“（0/2）、第17组淋巴结”（0/1）、肾上腺 均阴性。	胰体尾切除术+脾切除术（孙勇伟），术中见胰体尾5*3*3cm肿块，质硬，边界不清，突破胰腺包膜，累及肠系膜上动脉、静脉前壁鞘膜，脾脏10*8*6cm大小，胃大部切除术后，为毕II式，结肠后吻合，腹腔广泛粘连，探查肝、小肠、结肠、腹、盆腔等未见明显异常。
256	I6	I6	2	2	734	1	0	1	女	41806	42540	734	734	0	3	2	0	0	0	2-a	2	1	1	1	3	1	1	3*3*3cm	1	0	0	0			“胰腺”腺鳞癌（3*3*3cm），以导管腺癌成分为主，累及胆总管。 胃切缘、小肠切缘、胰腺切缘、胆总管切缘、“小肠系膜淋巴结”（0/1）、“门静脉壁淋巴结”纤维脂肪组织、“大网膜淋巴结”（0/1）、“第12组淋巴结”（0/1）、“第12p组淋巴结”（0/6）均阴性。 “胆囊”慢性炎，胆固醇性息肉。	胰十二指肠根治性切除+空肠营养性造瘘 (孙勇伟），术中见PTCD引流管在位，肿瘤位于胰腺钩突实质内，大小3.5*2*2cm，实性，质中等，肿瘤侵犯至门静脉侧壁，远端胰管不扩张；肝脏呈淤胆样表现，胆总管直径1.0cm，胆囊大小8*6*5cm，胆道未及结石，肝十二指肠韧带及门静脉旁可及肿大淋巴结，腹腔胆汁性腹水约200ml，探查腹膜及腹腔余脏器未及明显异常。剖开见肿瘤包膜完整，切面灰褐色，质中等；术中出血不多（<200ml）。
257	I7	I7	2	2	146	1	1	0	男	41813	41959	146	146	1	3	2	1	2	0	2-b	2	1	2	1	2	1	0	4*3*3cm	1	1	0	1			“胰头”导管腺癌II级（4×3×3cm），侵犯神经，浸润至十二指肠壁粘膜下层。“肠系膜上动脉旁淋巴结”（1/4）、“第8A组淋巴结”（1/1）见癌转移。 部分胃呈慢性萎缩性胃炎伴肠化，腺上皮伴不典型增生。 胃切缘、十二指肠切缘、胰腺切缘、胆总管切缘、胰腺旁淋巴结(0/2)、慢性胆囊炎伴粘膜胆固醇沉着症、“第9组淋巴结”（0/4）、“第12组淋巴结”（0/1）、“第16组淋巴结”为脂肪组织均阴性。	胰十二指肠根治性切除+门静脉重建+空肠营养性造瘘术（孙勇伟），术中见PTGBD穿刺引流管在位，肿瘤位于胰头部胰腺实质内，大小6*5*4cm，质硬，肿瘤侵犯至门静脉前壁及右侧壁，局部形成致密粘连无法分离，肿瘤压迫致肠系膜上静脉远端属支明显增粗，肿瘤压迫致胆总管下段完全闭塞，胆总管上段增粗至1.2cm，胆管内未及结石，胆囊大小7*6*4cm，胆囊壁水肿增厚，胆囊内未及明显结石；远端胰管增粗至0.4cm，远端胰腺质地尚可，肝脏呈轻度於胆样改变，肠系膜上动脉旁、肝十二指肠韧带内可及肿大淋巴结，腹腔见胆汁性腹水约100ml，探查腹膜及腹腔余脏器未及明显异常。
258	I8	I8	1	1	724	0	0	1	女	41816	42540	724	724	0	3	2	0	0	0	2-a	2	1	1	1	2-3	1	1	2*2*1.5cm	0	0	0	0			“胰头”导管腺癌II-III级（2×2×1.5cm），侵至十二指肠粘膜下层。上下切缘、胆管切缘、胰腺切缘、“胆囊”慢性炎、“第12A组淋巴结”纤维脂肪组织、“第12B组淋巴结”胆管组织、“第8A组”淋巴结（0/3）、“肠系膜上动脉旁”淋巴结（0/1）、“门静脉后壁”淋巴结（0/1）均阴性。	胰十二指肠根治性切除（胰管空肠粘膜对粘膜吻合）（孙勇伟），术中见肿瘤位于胰头部胰腺实质内，大小4*3*3cm，质硬，肿瘤压迫致胆总管下段完全闭塞，胆总管上段增粗至2.0cm，胆管内未及结石，胆囊大小12*6*4cm，胆囊壁水肿增厚，胆囊内为绿色粘稠胆汁未及明显结石；远端胰管增粗至0.4cm，远端胰腺质地尚可，肝脏呈中度於胆样改变，肠系膜上动脉旁、肝十二指肠韧带内可及肿大淋巴结，腹腔见胆汁性腹水约100ml，探查腹膜及腹腔余脏器未及明显异常。
259	I9	I9	3	2	454	1	1	1	女	41818	42272	454	454	1	4	2	1	12	0	3	3	2	2	1	3	1	1	7*6*1.2cm	1	1	0	0			部分胰腺：低分化腺癌（7×6×1.2cm），侵至十二指肠浆膜层。胰腺旁淋巴结（1/2）、“下腔静脉旁淋巴结”（2/2）、“肠系膜上动脉旁淋巴结”（3/3）、“腹主动脉旁淋巴结”（3/3）、“第16组淋巴结”（1/1）、“腹腔干旁淋巴结”（2/2）见癌转移，累及胆囊。 上下切缘、胰腺切缘、胆管切缘、“肝十二指肠韧带”为脂肪组织、“第8组淋巴结”（0/1）均阴性。	胰十二指肠切除术（孙勇伟），术中见胰头十二指肠区域一13*8*6cm肿块，质硬，上顶第一肝门，后界紧贴下腔静脉，左侧经肠系膜上动脉后方直至屈氏韧带，门静脉、右肝动脉全程自肿瘤中央穿越，左肝动脉紧贴肿瘤，肠系膜上动脉右侧缘靠近肿瘤，腹腔干分别分出肝左和肝右动脉，腹腔干及分叉处紧贴肿瘤，手术极其困难，术中与家属谈话，家属表示行肿瘤切除。
260	I10	I10	1	1	617	1	1	0	男	41822	42439	617	617	1	3	2	0	0	0	2-a	2	1	1	2	2	1	0	2*1.5*1cm	0	0	0	1			“胰体尾”导管腺癌II级（2×1.5×1cm），侵犯神经束及脾脏。 胰腺切缘阴性。	胰腺体尾部切除+脾脏切除术（孙勇伟），术中探查发现脾脏较大，大小约18*12*10cm，脾脏周围形成粘连，脾周、脾门、胃周及胃后均可见曲张增粗静脉，胰腺尾部可及肿瘤，大小约2.5*2.5*2.0cm，质地硬，边界不清，形态不规则，肿瘤贴近脾门，肿瘤组织侵犯脾静脉，近端脾静脉有增粗直径约8mm，脾动脉直径约4mm，探查肝脏、胃、小肠及腹盆腔均未及明显异常肿块，腹水（-），术中出血约100ml。
261	I11	I11	1	1	712	1	1	0	男	41828	42540	712	712	0	3	2	0	0	1	4	4	2	2	2	3	1	1	4x4x3cm	1	1	0	0			“胰体尾”低分化腺癌（4x4x3cm）； 切缘、脾脏、“第11组淋巴结”（0/2） 均阴性。	胰体尾切除术+脾脏切除术+肝肿瘤射频消融术（孙勇伟），B超定位下先行肝脏肿瘤射频消融术，术中探查发现胰腺体尾部肿瘤大小约5*4*3cm，边界不清，形态不规则，质地硬，肿瘤侵犯横结肠系膜前叶但尚可分离，肿瘤压迫部分脾血管引起脾脏有肿大，胃周、脾门周围可见曲张静脉，上腹部小肠横结肠系膜及大网膜之间形成自然粘连，探查腹腔、盆腔、胃、小肠及结直肠未及明显异常结节肿块，腹水（-），术中出血共计约200ml。
262	I12	I12	3	2	703	1	1	0	男	41837	42540	703	703	0	3	2	0	0	0	2-a	2	1	1	1	2	1	0	3*2.5*2cm	1	0	0	0			“胰腺”导管腺癌II级（3×3×2cm），胰腺切缘见导管上皮不典型增生。胆总管切缘，胃切缘，十二指肠切缘，胆囊慢性炎，胰腺旁淋巴结（0/4），“小网膜”，“肠系膜上方淋巴结”（0/1），“第8，9组淋巴结”（0/7），“第12组淋巴结，12b组淋巴结”为纤维脂肪组织，“第12A组淋巴结”（0/2），“第12P组淋巴结”（0/3），“第13组淋巴结”（0/4）均阴性。	胰十二指肠切除术+空肠造瘘（孙勇伟），术中见肿瘤位于胰腺钩突部，约直径4cm，质硬，肿瘤侵犯肠系膜上静脉右侧壁。胆囊约7*4*3cm，胆总管增宽，约直径1.5cm，另探查肝脏、肠系膜、盆底等未见明显转移灶，腹水（-）。
263	TMA2-A-1	TMA2-A-1	2	2	-100	1	1	0	男	41842	absent	absent	-100	2	4	2	1	4	0	3	3	2	2	1	2	1	0	3.5x3x2.2cm	1	1	0	0			“胰头”导管腺癌II级侵至十二直肠肌层(3.5x3x2.2cm）；胰腺旁淋巴结（3/5）“第12P组淋巴结”（1/5）见癌转移； “门静脉壁组织”癌结节； “肠系膜上静脉淋巴结”纤维结节； 胆管切缘、胃切缘、十二直肠切缘、胰腺切缘 均阴性。	扩大胰十二指肠切除术（child式）+空肠营养性造瘘+肠系膜上静脉切除后重建（王坚)，术中见胰腺钩突一2.5*2cm 肿块，质硬，肿瘤侵犯肠系膜上静脉长约3cm，并侵犯肠系膜上动脉右侧和后壁，肝脏轻度瘀胆，手术及其困难，故术中腔镜中转开腹，探查肝脏、盆腔未及结节。
264	A2	A2	1	1	683	1	1	1	女	41857	42540	683	683	0	3	2	0	0	0	2-a	2	1	1	1	2-3	1	1	5*5*3cm	1	1	0	0			“胰头”导管腺癌II-III级（5×5×3cm）； 胃切缘，十二指肠切缘，胆管切缘，胰腺切缘，胰腺旁淋巴结（0/6），“左肾静脉旁淋巴结”（0/1），“腹腔干淋巴结”（0/3），“肠系膜上动脉旁、第十二A组淋巴结”脂肪组织，“第十二P组淋巴结”（0/1），“第8组淋巴结”（0/4）,“第十二组淋巴结”（0/1）：均阴性。	胰十二指肠根治性切除术(胰管空肠粘膜吻合)空肠营养造楼(孙勇伟），术中探查发现腹腔内粘连明显,肿瘤位于胰腺钩突部,范围约3.5*3.5*2.5cm，质地硬，边界不清，形态不规则，无包膜，呈浸润性生长，肿瘤侵犯胆总管下端但胆道尚未明显扩张，胆总管直径约8mm，胰管明显扩张至直径约5mm，胰腺体尾部已有部分程度萎缩，胰腺质地偏硬，肿瘤组织紧贴部分肠系膜上静脉及门静脉右侧壁但尚可分离，胰周可及部分肿大淋巴结，患者肝动脉起源于肠系膜上动脉，肝总动脉分出左肝动脉及胃十二指肠动脉，术中出血约200ml。
265	A3	A3	2	2	-100	0	0	1	女	41862	absent	absent	-100	2	4	2	0	0	1	4	4	2	2	2	2	1	0	5*4*4cm	1	1	0	0			“胰体尾”导管腺癌Ⅱ级（5×4×4cm）。 “特殊肝段”见腺癌组织转移。 胰腺切缘及脾脏均阴性。	胰体尾切除+脾切除+特殊肝段切除（孙勇伟），术中见肿瘤位于胰腺体部，约直径5cm，质硬。肿瘤侵犯部分结肠系膜和空肠起始部，侵犯腹腔干及其分支血管。肝脏多发转移灶，左肝外侧叶数个转移灶融合成团。探查腹腔内各脏器、肠系膜、盆底未见明显转移灶
266	A4	A4	1	1	513	1	1	1	女	41864	42377	513	513	1	3	2	1	1	0	2-b	2	1	2	2	2	1	0	3.5*3*3cm	1	1	0	0			“胰体尾”导管腺癌II级（3.5×3×3cm），累及脾脏。胰腺旁淋巴结（1/1）见癌组织转移，“肾包膜”见癌组织浸润。 胰腺切缘阴性。	胰体尾切除+脾切除+左侧肾上腺部分切除术（孙勇伟），术中探查发现原手术腹腔内网膜粘连，肿瘤位于胰腺体尾部，大小范围约5*4*4cm，质地硬，边界不清，形态不规则，无包膜，肿瘤呈浸润性生长，侵犯横结肠脾曲系膜前叶，肿瘤向深部侵犯左肾包膜及部分左肾上腺，肿瘤与胃后壁关系紧密但尚可分离，肿瘤背侧脾静脉受累，术中探查发现肝脏多发囊肿但无明显转移病灶，探查其余腹腔脏器未及明显异常，术中出血约200ml。
267	A5	A5	2	2	669	0	0	0	男	41871	42540	669	669	0	3	2	0	0	0	2-a	2	1	1	1	1	0	0	3.5*2.5*1cm	1	1	0	1			胰头：导管腺癌I级（3.5×2.5×1cm），可见导管高级别上皮内瘤变，癌组织浸润十二指肠壁，神经束见癌侵犯。 胃切缘，十二指肠切缘，胰切缘，肠管切缘，胆囊慢性炎，“第9组淋巴结”（0/4），“第12组淋巴结”脂肪组织，“肠系膜上动脉旁淋巴结”（0/1）：均阴性。	胰十二指肠切除术+空肠造瘘（孙勇伟），术中见肿瘤位于胰头部，大小约2cm，质硬，边界不清，肿瘤侵犯胆总管远端致肝内外胆管扩张，肝外胆管约1.5cm，胰管稍扩张，主胰管直径约5mm，胰腺质地酥软，胆囊约8*6*4cm，探查肝脏、胆道、胃、小肠、腹腔盆腔未及明显异常，术中出血约200ml。
268	A6	A6	1	1	410	1	1	0	男	41876	2015-10-9	410	410	1	4	2	1	2	0	3	3	2	2	1	2	1	0	3.5*2.5*2cm	1	1	0	0			“胰腺”导管腺癌II级（3.5×2.5×2cm），“肠系膜上动脉旁组织”见癌组织累及。“第8组淋巴结”（1/1），“第15组淋巴结”（1/2）见癌组织转移。 胃切缘，十二指肠切缘，胆管切缘，胰腺切缘，“肠系膜上动脉根部淋巴结”、“肠系膜上动脉旁淋巴结”神经纤维组织，胆囊慢性炎，“第12P组淋巴结”（0/1），“钩突旁脂肪组织”（0/3），“第9组淋巴结”（0/5），“第12组淋巴结”（0/2）均阴性。	child+空肠造瘘（孙勇伟），术中见肿瘤位于胰腺钩突部，约直径5cm，质硬。肿瘤侵犯肠系膜上动脉及上静脉形成致密粘连。胆总管明显增宽，约直径2cm，内可见胆道支架。胆道内可见食物残渣。胰管扩张，约直径5mm。手术困难，术中出血约1000ml，术中输全血1200ml，血浆600ml
269	A7	A7	1	1	344	1	0	1	女	2014-09-05	42231	344	344	1	3	2	1	3	1	4	4	2	2	1	3	1	1	3*2.5*2.5cm	1	0	0	0			“胰头”低分化腺癌（3×2.5×2.5cm），累及十二指肠肠壁全层。 胰腺周围淋巴结（3/3）见癌组织转移。“小肠壁结节”见癌组织浸润。 十二指肠上、下切缘，游离小肠上、下切缘，“胆囊”慢性炎：均阴性。	胰十二指肠根治性切除术（child）+横结肠肠段切除术（吴志勇），术中见右上腹较粘连。原胃癌吻合方式为R-Y吻合结肠后。肿瘤位于胰头部，紧靠十二指肠降部，直径5cm，质硬，切面呈黄色，原发可能。横结肠一部浆膜被肿瘤浸润。区域淋巴结未及明显肿大。肝脏未及明显转移灶。前腹壁腹膜有一米粒大小质硬结节，冰冻示“异型细胞”，其余腹盆腔未及明显转移灶。
270	A8	A8	1	1	528	1	1	1	女	2014-09-12	42422	528	528	1	3	2	1	2	0	2-b	2	1	2	1	2	1	0	3*2.5*2.5cm	1	0	0	0			“胰腺”导管腺癌Ⅱ级（3×2.5×2.5cm）。“肠系膜上动脉左侧”淋巴结（1/1）、“肠系膜上动脉右侧”淋巴结（1/1）见癌组织转移。 胃切缘、十二指肠切缘、胆总管切缘、胰腺切缘、“十二指肠系膜结节”、“第12A组”淋巴结（0/1）、“第12B淋巴结”为脂肪组织、“第12P组”淋巴结（0/1）、“肝动脉旁”淋巴结（0/6）均阴性。 慢性胆囊炎，胆石症。	胰十二指肠切除术（胰管空肠粘膜吻合）+空肠营养性造瘘（孙勇伟），术中探查发现肿瘤位于胰腺头部，质地硬，边界不清，形态不规则，无明显包膜呈浸润型生长，肿瘤范围约5*4*4cm，肿瘤与十二指肠第二、三段明显浸润，肿瘤与肠系膜上静脉及门静脉右侧壁关系密切但尚可分离，胰周可及数枚肿大淋巴结质地中等，胰腺质地略硬，胰管直径约3mm，胆总管直径约8mm，肿瘤区域组织质地较酥脆，解剖层次不清晰，探查肝脏、其余脏器及腹盆腔均未及明显异常，术中出血约200ml。
271	A9	A9	1	1	402	0	0	0	男	2014-09-29	42313	402	402	1	4	2	0	0	1	4	4	2	2	2	2	1	0	5.5*5.5*4.5cm	1	1	0	1			胰体尾：导管腺癌II级，5.5×5.5×4.5cm，神经束见侵犯，侵犯相邻结肠壁及脾脏。 “肝结节”见癌组织转移。“腹壁结节”为癌结节。 “上、下切缘”、胰腺切缘、“肝动脉旁淋巴结”（0/1）均阴性。	胰体尾切除+脾切除+降结肠肠段切除+肝脏结节切除+腹壁结节切除（孙勇伟），术中见胰尾部直径4cm质硬肿块，浸润降结肠系膜、胃体大弯侧后壁浆膜及脾门血管，脾动脉旁可及多发肿大淋巴结，右肝膈面可及一直径2cm灰白色质硬结节，右下腹壁处腹膜可及一直径3cm直径质硬结节，局部大网膜受累及，腹水阴性。手术较困难，术中出血约400ml，术中输红细胞悬液400ml，血浆400ml。
272	A10	A10	2	2	159	1	0	0	男	2014-10-08	42079	159	159	1	3	2	1	2	0	2-b	2	1	2	1	3	1	1	4.5*4*3cm	1	1	0	0			“胰头”导管腺癌III级（4.5×4×3cm），胰旁淋巴结（2/3）见癌累及。“门静脉壁”见癌组织浸润。 胃切缘，十二指肠切缘，胆总管切缘，胰腺切缘，“第12组淋巴结”脂肪组织，“第8组淋巴结”（0/1）均阴性。	胰十二指肠根治性切除术（胰管空肠粘膜吻合）+门静脉侧壁切除+空肠营养造瘘术（孙勇伟），术中探查发现右上腹部胆囊周围粘连，腹腔内组织仍表现黄染，组织质地酥脆易出血，肿瘤位于胰头部，大小约4*3.5*3.0cm，质地硬，边界不清，形态不规则，无包膜，肿瘤呈浸润性生长，门静脉右侧壁约30°受肿瘤侵犯，胰腺整体呈炎性改变，胰腺质地较硬但质地酥脆慢性水肿，胰管扩张至直径约3mm，胆总管扩张至直径约1.0cm，胆囊内PTGBD引流管在位，术中探查肝脏、其余脏器未见明显异常，术中出血约600ml，术中给予输RBC4U，血浆400ml。
273	A11	A11	1	1	233	1	0	1	女	2014-10-14	42159	233	233	1	3	2	1	1	0	2-b	2	1	2	1	3	1	1	4.5*4.5*3cm	1	1	0	1			“胰头”导管腺癌III级（4.5×4.5×3cm），侵至十二指肠黏膜，神经束见侵犯，局部淋巴结（1/2）见累及。 胃切缘，十二指肠切缘，胆总管切缘，胰腺切缘，胰腺旁淋巴结（0/2），“肝十二指肠韧带”脂肪组织，“第8，9组淋巴结”（0/2）均阴性。	胰十二指肠根治术（Child's）（王坚），术中见肿瘤位于胰腺头部，大小约3*3cm大小，质硬，侵犯十二指肠，与下腔静脉、肠系膜上静脉右侧壁致密粘连，胆总管直径1.2cm，胰腺质地硬，胆囊内可见穿刺引流管，探查肝脏、盆腔未见异常。
274	A12	A12	0	1	281	1	1	1	女	2014-10-15	2015-7-23	281	281	1	3	2	0	0	0	2-a	2	1	1	1	2	1	0	3.5*2*1cm	1	1	0	0			“胰头”导管腺癌Ⅱ级（3.5×2×1cm），累及十二指肠肠壁。 胃切缘、十二指肠切缘、胰腺切缘、胆总管切缘、“第12组”淋巴结为脂肪组织、“第12A组”淋巴结为脂肪组织、大网膜均阴性。“门静脉壁”见癌组织浸润。“第9组”淋巴结（0/1）、“肠系膜上动静脉间”淋巴结（0/1）、“第7、8组”淋巴结（0/3）、“第5组”淋巴结（0/1）见肉芽肿性炎，阴性。	胰十二指肠切除+ 空肠造瘘术（孙勇伟），术中见大网膜与盆腔致密粘连，胰头部部直径4-5cm质硬肿块，浸润肠系膜上静脉右侧壁，肝门部及腹腔干、肠系膜上动脉周围可及多发肿大淋巴结，腹水阴性。手术较困难，术中出血约700ml，术中输红细胞悬液400ml，血浆400ml。
275	C1	C1	2	2	605	1	1	0	男	2014-10-23	42540	605	605	0	3	2	0	0	0	2-a	2	1	1	1	2	1	0	2.5*2*1cm	1	0	0	1			“胰头”：导管腺癌II级（2.5×2×1cm），侵犯神经，累及胆总管壁，未侵犯十二指肠。 胃切缘、十二指肠切缘、胰腺切缘、胆总管切缘、局部淋巴结（0/4）均阴性。 “肝囊肿壁”：囊肿，未见内衬细胞，伴灶性钙化。 “胆囊”慢性炎。 “大网膜结节”为脂肪坏死结节。	胰十二指肠切除术+空肠造瘘+肝囊肿开窗引流（王坚），术中见胰腺钩突一3*3cm质硬肿块，胆总管直径2.0cm，胰腺质地韧，胆囊7*6cm大小，门静脉位于肝总动脉前方，NO.8,12淋巴结肿大，肝脏未及结节，肝IV段脏面可见一直径5cm囊肿，囊液清，盆腔阴性。
276	C2	C2	1	1	93	0	0	1	女	2014-10-29	42034	93	93	1	4	2	1	1	1	4	4	2	2	2	2	1	0	3.5*3*3cm	1	1	0	1			“胰体尾”导管腺癌II级（3.5×3×3cm），侵犯神经束。“左肾上腺”及“腹腔干旁淋巴结”见癌组织浸润。切缘、局部淋巴结（0/4）、脾脏、“胃左动脉旁淋巴结”（0/2）均阴性。	胰腺体尾部切除术+脾切除+左侧肾上腺全切除+左肝部分切除术（孙勇伟），术中见因射频消融导致肝面出血,腹腔内积血约2000ml，肝脏左外叶有0.5cm肿块，质地硬灰白色,边界不清，术中冰冻为腺癌浸润，胰腺体尾部肿瘤，大小约5*4.5*3.0cm，质硬，边界不清，无包膜，浸润性生长，肿瘤向下侵犯结肠脾曲系膜，向深部浸润侵犯左侧肾上腺及部分肾周脂肪，肿瘤右侧缘紧贴腹腔干，肿瘤完全侵犯脾动静脉并导致脾脏明显肿大至25*20*15cm，脾门脾周胃底周围曲张静脉明显，血管壁菲薄，腹腔组织水肿质地酥脆易出血，创面易渗血，探查其余脏器及腹盆腔未见明显异常，术中输血RBC800ml,血浆600ml,血小板2个单位。
277	C3	C3	2	2	121	1	1	0	男	2014-11-04	42068	121	121	1	4	2	1	1	0	3	3	2	2	1	2-3	1	1	3.5*2*2cm	1	1	0	1			“胰头颈”导管腺癌II-III级（3.5×2×2cm），侵犯神经周。肿瘤旁淋巴结（1/1）见癌转移。 胃切缘、十二指肠切缘、胰腺切缘、胆总管切缘、胆囊慢性炎、“第8a组淋巴结”（0/4)、“第12a组淋巴结”（0/1）、“第12p组淋巴结”（0/1）均阴性。	胰十二指肠切除+门静脉肠系膜上静脉切除重建术（吴志勇），术中见胰腺钩突直径约4.0cm，侵及肠系膜上动脉右侧壁、门静脉肠系膜上静脉右侧壁和后壁，并包绕一段长约3cm门静脉肠系膜上静脉，肿瘤向后方浸润直至右肾静脉前方结缔组织，第12、13组淋巴结肿大，CBD稍扩张直径1.2cm，探查肝、网膜、小肠、结肠等均（-）患者肿瘤局部晚期且浸润血管，手术困难，术中出血约1600ml，输RBC8U、血浆6U
278	C4	C4	2	2	214	1	1	0	男	2014-11-05	42162	214	214	1	3	2	1	3	0	2-b	2	1	2	2	3	1	1	3*2*2cm	1	0	0	1			部分胰腺：导管腺癌III级（3×2×2cm），神经束见累及。局部淋巴结（3/7）见癌转移。 切缘、脾脏阴性。	腹腔镜下胰体尾切除术+腹腔镜下脾切除术（孙勇伟），术中探查发现肿瘤位于胰腺尾部紧贴脾门处，大小约2*2.5*2.5cm，质硬，形态不规则，无包膜，周围呈浸润性生长，肿瘤切面灰白色实质性表现，肿瘤未侵犯脾血管，患者上腹部自发性粘连较明显，术中出血约50ml
279	C5	C5	2	2	592	1	0	1	女	2014-11-05	42540	592	592	0	4	2	1	2	0	3	3	2	2	1	2	1	0	7*4*3.5cm	1	1	0	1			胰腺：导管腺癌II级（7×4×3.5cm），累及神经束，侵犯十二指肠全层。“肝动脉鞘”纤维组织内见癌组织累及。“第8组淋巴结”（1/5）、“第12组淋巴结”为癌结节1枚见癌转移。 胆管切缘、胃切缘、十二指肠切缘、胰腺切缘、胆囊慢性炎，肿瘤旁淋巴结（0/1）、“主动脉前淋巴结”（0/1）、“第12P组淋巴结”（0/1）、“第13组淋巴结”（0/3）、“第12B组淋巴结”为血管脂肪组织均阴性。	扩大胰十二指肠切除术（王坚），术中见胰头部部直径4-5cm质硬肿块，浸润肠系膜上静脉右侧壁，肝门部及腹腔干、肠系膜上动脉周围可及多发肿大淋巴结，腹水阴性。手术较困难，术中出血约700ml，术中输红细胞悬液400ml，血浆400ml。
280	C6	C6	2	2	585	1	1	0	男	2014-11-12	42540	585	585	0	3	2	0	0	0	2-a	2	1	1	1	2	1	0	2*1*1cm	0	0	0	0			“胰腺”导管腺癌Ⅱ级（2×1×1cm）。 胃切缘，十二指肠切缘，胰腺切缘，“胆管切缘”，“胆囊”慢性炎，“第8组＋第12组淋巴结”（0/2）：均阴性。	胰十二指肠根治术（Child's）（王坚），术中见胰头一直径约2cm的质硬肿块，边界欠清，局部与门静脉后方轻度粘连，胰管轻度扩张，探查肝、胃、小肠、胰腺、盆腹腔均阴性。
281	C7	C7	1	1	579	1	1	1	女	2014-11-18	42540	579	579	0	3	2	0	0	0	2-a	2	1	1	1	2	1	0	4*3*1.5cm	1	1	0	1			“胰腺”导管腺癌II级（4×3×1.5cm），浸润十二指肠浆膜层、肌层及粘膜下层。癌组织侵犯神经。 胃切缘，十二指肠切缘，胆总管切缘，胰腺切缘，慢性胆囊炎急性发作，“第8＋12B＋13组淋巴结”（0/5），“第11P组淋巴结”为少量胰腺组织，“第12A组淋巴结”（0/2）均阴性。	胰十二指肠根治术（Child's）（王坚），术中诊断为胰腺钩突肿瘤，癌，术中见胰腺钩突一3*2cm肿块，质硬，与门静脉右侧壁粘连，胆总管直径1.5cm，肝脏、盆腔未触及肿块。
282	C8	C8	2	2	576	0	0	1	女	2014-11-21	42540	576	576	0	3	2	1	1	0	2-b	2	1	2	1	2	1	0	2.5*2*1.5cm	1	0	0	1			“胰腺”导管腺癌II级（2.5×2×1.5cm），浸润十二指肠浆膜面及肌层，神经束见癌累及。肿瘤旁淋巴结（1/1）见癌转移。 胃切缘，十二指肠切缘，胰腺切缘，胆总管切缘，“胰腺旁淋巴结”（0/1），“第7组淋巴结”纤维神经组织，“第7＋9组淋巴结”（0/1），“第9组淋巴结”纤维神经组织，“第12A组淋巴结”（0/1），“第12B组淋巴结”纤维脂肪组织，“第12P组淋巴结”（0/7），“第14组淋巴结”纤维脂肪组织，“第16组淋巴结”（0/4），“横结肠系膜淋巴结”（0/2），“门静脉壁组织”纤维脂肪组织，“胆囊”慢性炎均阴性。	胰十二指肠根治性切除术（胰管空肠粘膜吻合术）（孙勇伟），术中见肿瘤位于胰头，大小约3cm*2.5*2cm,质地硬，灰白色，边界不清，形态不规则，无包膜并呈浸润性生长，胰管约3mm,胆囊大小8*8*6Cm,胆囊壁水肿增厚张力高，胆囊管及胆总管均明显扩张，胆总管直径约1.5mm,胆囊内同时含一枚直径约2.5cm结石，腹腔内组织呈明显黄染表现，探查肝脏，小肠，胃等其余脏器无明显异常，术中出血约100ml。
283	C9	C9	2	2	573	1	0	1	女	2014-11-24	42540	573	573	0	2	1	0	0	1	4	4	2	2	1	2-3	1	1	2*2*0.5cm	0	0	0	1			“胰腺”导管腺癌II-III级（2×2×0.5cm），侵犯神经。 脾脏、“胰腺切缘”为脂肪组织、“远端胰腺”、“脾动脉旁淋巴结”（0/2）、“第5组淋巴结”（0/1）、“第8组淋巴结”（0/1）均阴性。	胰体尾+脾切除术+肝部分切除术（王坚），术中见胰腺体尾部一5*4cm质硬肿块，NO.12、8、11均可见肿大淋巴结，肝脏IVb段可见三枚灰白色直径1.5cm结节，术中冰冻提示腺癌，探查其余肝脏、盆腔未见结节。
284	C10	C10	3	2	-100	1	0	1	女	2014-11-27	absent	absent	-100	2	3	2	1	1	0	2-b	2	1	2	1	1	0	0	2.5*2*2cm	1	1	0	0			“胰腺”高分化导管腺癌（2.5×2×2cm），侵至十二指肠肌层。 上、下切缘，胆总管切缘，胰腺切缘，胰腺周围淋巴结（0/2），胆囊慢性炎：均阴性。	胰十二指肠切除术 （张晞文），术中见肝脏呈淤胆性改变,胆总管直径约1.0cm,胰头可及一枚直径约2.0肿块,质硬,边界欠清,累及胆总管下端造成梗阻,肝动脉旁可及多枚肿大之淋巴结,质硬,边界不清,相互融合,腹腔,盆腔内未见明显转移灶.术中病理提示"肝动脉旁淋巴结见腺癌组织转移"。
285	C11	C11	3	2	558	0	0	0	男	2014-12-09	42540	558	558	0	3	2	1	5	0	2-b	2	1	2	1	2-3	1	1	3.5*2.5*1.5cm	1	1	0	1			“胰腺”导管腺癌II-III级（3.5×2.5×1.5cm），癌组织侵犯神经束，未累及十二指肠。“门静脉旁组织”见癌组织浸润。“第9组淋巴结”中见小块纤维组织，见癌组织浸润，另见淋巴结(0/2)阴性。“肠系膜上动脉旁淋巴结”(4/4)见癌转移。 胃切缘、十二指肠切缘、胰腺切缘、胆总管切缘、“胆囊”粘膜慢性炎、“第12A组淋巴结”(0/3)、“第12p组淋巴结”(0/2)、“第14组淋巴结”(0/1)、“第17组淋巴结”为纤维脂肪组织、“肝动脉旁淋巴结”(0/1)均阴性。	child+门静脉侧壁切除吻合术（孙勇伟），术中见肿瘤位于胰头，大小约4cm*4cm*3cm，质地硬，灰白色，与门静脉前壁及侧壁粘连致密，分离困难，故切除部分门静脉侧壁并吻合，胰管直径4mm,胆总管直径5mm,探查其余脏器无明显异常，术中出血200ml,负压球两根位于胰肠,胆肠吻合口处。
286	C12	C12	1	1	384	1	1	1	女	2014-12-17	42374	384	384	1	3	2	0	0	0	2-a	2	1	1	1	2-3	1	1	3.5*3.5*3cm	1	1	0	1			“胰头”导管腺癌II-III级（3.5×3.5×3cm），侵至十二指肠粘膜下层，神经束见侵犯，浸润脂肪组织。 胃切缘、十二指肠切缘、胆总管切缘、胰切缘、胆囊慢性炎、“第12A组淋巴结”（0/1）、“第12B组淋巴结”（0/1）均阴性。	胰十二指肠扩大根治术+门静脉部分切除重建术+肝动脉重建+空肠营养性造瘘术（孙勇伟），术中见肿块位于胰头，大小约4*3*2cm,质地硬，灰白色，侵犯肠系膜上静脉壁，部分结肠静脉，胰管呈囊样扩张，直径4mm,胆总管直径约1.0cm,胆囊大小约8*4*3cm,胆囊管直径约0.4cm，术中出血约300ml。
287	E1	E1	1	1	545	1	1	1	女	2014-12-22	42540	545	545	0	3	2	1	1	0	2-b	2	1	2	2	2	1	0	7*4*2cm	1	1	0	0			“胰腺”导管腺癌Ⅱ级（7×4×2cm）。 “门静脉组织”见癌组织浸润。“第9组淋巴结”（1/2）见癌组织转移。 胰腺切缘，“第7组淋巴结”（0/1），“第8组淋巴结”（0/2）：均阴性。	胰体尾切除术+脾切除术+门静脉侧壁部分切除（孙勇伟），术中探查右下腹部及中腹部网膜粘连，肿瘤位于胰腺体尾部，范围约4.5*4.0*3.0cm，质地硬，无包膜，无明显界限呈浸润性生长，肿瘤向深部生长侵犯左肾包膜，胰腺背侧间隙消失，门静脉左侧壁部分受肿瘤侵犯，肿瘤侵犯脾动静脉，肝脏第IV段可及直径约2.0cm囊肿一枚，未及其余异常肝脏肿块及结节，探查其余腹盆腔脏器腹膜均未及明显转移结节，患者极度肥胖，腹腔组织肥厚解剖层次差质地酥脆易出血，术中出血约100ml。
288	E2	E2	1	1	837	1	1	0	男	2014-03-05	42540	837	837	0	3	2	1	1	0	2-b	2	1	2	1	2-3	1	1	2.5*2.5*2cm	1	0	0	1			“胰头”导管腺癌II-III级伴坏死（2.5×2.5×2cm），累及十二指肠肌层，神经束见侵犯，局部淋巴结（1/2）见累及。上，下切缘，胰腺切缘，胆总管切缘均阴性（-）。	胰十二指肠切除术（季福），术中见胰头部直径2.5cm质硬肿块，边界清，质硬，活动可，术中冰冻病理示：“胰头”腺癌，术中探查腹盆腔未见明显转移灶，腹水（-）。
289	E4	E4	3	2	103	1	1	0	男	2014-06-04	41897	103	103	1	3	2	0	0	0	2-a	2	1	1	1	2	1	0	2.5*2*2cm	1	0	0	0			“胰头”导管腺癌II级（2.5×2×2cm），侵犯十二指肠壁。 胃切缘、十二指肠切缘、胆管切缘、“胆囊床结节”纤维组织慢性炎、“肝总动脉旁淋巴结”（0/3）均阴性。	腹腔镜胰十二指肠切除术切除术（王坚)，术中见胰腺头部一2.5*2cm肿瘤，位于钩突，侵犯胆总管，肿瘤与周围组织粘连，但未侵犯肠系膜上静脉和门静脉，胆总管直径1.5cm，胆囊周围粘连严重，胰腺呈慢性炎症表现，胰管直径0.5cm，肝脏呈轻度瘀胆表现，未见转移结节，盆腔腹膜光滑。
290	E5	E5	3	2	366	0	0	1	女	2014-06-24	42180	366	366	1	4	2	1	4	1	4	4	2	2	1	2	1	0	4*3.5*3cm	1	1	0	1			“胰头”导管腺癌II级（4*3.5*3cm），累及胆总管及十二指肠，侵犯神经；胰腺旁淋巴结（4/4）见癌组织浸润。 上、下切缘、胆总管切缘及胰腺旁淋巴结（0/1）均阴性。 “肠系膜上静脉”见癌组织累及。	胰十二指肠切除（child术））（吴志勇），术中见腹腔内粘连，尤以肝下粘连致密，胆肠Roux-en-Y吻合，胰头4*3cm质硬肿块，浸润肠系膜上静脉前壁、右侧壁和肠系膜上动脉前壁，并包绕一段长约1.5cm肠系膜上静脉，胰管扩张。区域淋巴结未见明显肿大，肝、胃、小肠等未见明显转移，腹膜、网膜、肠系膜可见多发小结节。
291	E6	E6	2	2	-100	0	0	0	男	2014-06-27	absent	absent	-100	2	3	2	0	0	0	2-a	2	1	1	1	2	1	0	6*5*1cm	1	1	0	0			“胰头”导管腺癌II级，部分呈粘液腺癌（6×5×1cm），侵犯十二指肠肌层。 胃切缘，十二指肠切缘，胰腺切缘，胆管切缘，脾脏，胆囊均阴性。	全胰腺切除（联合门静脉切除吻合）+ 全胃切除 + 脾脏胆囊切除、食管-空肠、胆管-空肠R- Y吻合术 （吴志勇），术中见肿瘤位于胰头部，直径6cm，质硬，包绕门静脉和肠系膜上静脉。肿瘤来源于胰腺导管，呈IPMN恶变，胰管扩张直径1.5cm伴大量陈旧血性粘冻物质储留。胰体部胰管和胃底后壁形成内瘘。胃周静脉曲张。胆管扩张直径1cm。肝脏和腹膜未及明显转移灶。
292	E7	E7	2	2	217	0	0	0	男	2014-12-31	42221	217	217	1	3	2	0	0	0	2-a	2	1	1	1	2-3	1	1	3*2.5*2cm	1	0	0	1			“胰头”导管腺癌II-III级（3×2.5×2cm），侵犯十二指肠肌层。神经束见癌组织侵犯。 胃切缘、十二指肠切缘、胰腺切缘、胆总管切缘、慢性胆囊炎、胰腺旁淋巴结(0/3)均阴性。	胰十二指肠切除（Child)术（施为锦） ，术中见肿瘤位于胰头，大小约2*2*1cm，质地较硬，形态欠规则，无明显钙化灶及囊液，肿瘤与肠系膜上静脉及门静脉无浸润性表现，肝脏呈淤胆表现，胆囊大小约10*4*3cm内无结石，腹腔第8、12组淋巴结肿大，主胰管直径约3mm，胆总管直径10mm，探查其余脏器无异常。
293	E8	E8	3	2	470	1	1	1	女	2014-01-05	42114	470	470	1	3	2	1	1	0	2-b	2	1	2	1	3	1	1	4.5*4*3cm	1	1	0	0			“胰头”导管腺癌III级（4.5×4×3cm），侵至十二指肠粘膜下层。“第13组淋巴结”（1/1）见癌转移。 胃切缘、十二指肠切缘、胰切缘、胆总管切缘、胆囊慢性炎、“第8组淋巴结”（0/2）、“第12B组淋巴结”（0/1）均阴性。	胰十二指肠切除术+空肠营养造瘘（王坚），术中见胰腺钩突一巨大质硬肿块，大小约8*6*3cm大小，紧贴肠系膜上静脉后壁，胆总管明显扩张，直径约1.5cm，肝脏呈淤胆样改变，胆囊6*4*3cm大小，胆囊空虚，第12、13组淋巴结肿大，探查腹腔内其他脏器未及转移灶，腹水阴性。
294	E10	E10	3	2	161	1	1	1	女	2015-01-16	42181	161	161	1	4	2	0	0	0	3	3	2	2	2	2	1	0	4*3.5*3cm	1	1	0	1			胰腺：导管腺癌II级（4×3.5×3cm），累及十二指肠粘膜下层，侵犯神经束，胰腺切缘导管上皮不典型增生。 十二指肠二侧切缘、脾脏、“门静脉壁”均阴性。	胰腺颈体尾部切除+脾切除术+门静脉部分切除吻合（端端吻合）十二指肠部分切除+十二指肠空肠侧侧吻合术（孙勇伟），术中探查发现肿瘤位于胰腺颈体尾部，范围约5*4*3.5cm，质地硬，边界不清，无包膜，肿瘤呈浸润性生长，肿瘤侵犯门静脉及肠系膜上静脉交汇处的左侧壁血管受侵犯的长度约2.0cm，血管壁受肿瘤侵犯的角度约60度，脾动静脉完全受肿瘤侵犯闭塞，脾脏大小尚正常约12*10*6cm，肿瘤侵犯屈氏韧带及十二指肠第四段引起十二指肠管腔完全闭塞，近端十二指肠及胃腔有部分扩张，术中探查肝脏及其余脏器未见明显异常，术中出血约300ml。
295	E11	E11	2	2	515	1	1	1	女	2015-01-21	42540	515	515	0	3	2	0	0	0	2-a	2	1	1	1	2	1	0	2.5*2.5*2cm	1	0	0	0			“胰头”导管腺癌II级（2.5×2.5×2cm），累及十二指肠浆膜、肌层及粘膜下层。 胃切缘，十二指肠切缘，胰腺切缘，胆总管切缘，胰腺旁淋巴结（0/3），“胆囊”慢性炎，“十二指肠旁淋巴结”平滑肌及脂肪组织，“第8组淋巴结”（0/4），“第12组淋巴结”（0/1），“第12A组淋巴结”纤维脂肪组织均阴性。	胰十二指肠切除术（胰管空肠粘膜吻合）+空肠营养造瘘术（孙勇伟），术中探查发现肿瘤位于胰腺头部,质地硬,边界不清,形态不规则,无包膜,呈浸润性生长,肿瘤大小约4*3.5*3.0cm，肿瘤切面呈灰白实质性，肿瘤压迫胆总管下端但尚未完全梗阻，胆总管已扩张至直径约1.2cm，胆囊管直径约8mm，胆囊大小约12*6*3cm，张力高，胆囊壁轻度水肿，腹腔脏器及肝脏尚未出现黄染，肿瘤远端胰管扩张至直径约3mm，胰腺整体质地偏硬，胰腺体尾部略有萎缩，门静脉、肠系膜上静脉、脾静脉、肠系膜上动脉、腹腔干均未受肿瘤侵犯，术中探查其余脏器未见明显异常，术中出血约100ml。
296	E12	E12	3	2	432	1	0	0	男	2015-01-26	42462	432	432	1	3	2	1	2	0	2-b	2	1	2	1	2	1	0	2.5*2*2cm	1	0	0	1			“胰头”导管腺癌II级（2.5×2×2cm），侵至十二指肠全层，侵犯神经束；胰腺旁淋巴结（2/5）见癌转移。 上、下切缘、胰腺切缘、胆管切缘、“第8组淋巴结”（0/1）、“第12组淋巴结”（0/1）均阴性。 胆囊慢性炎，局灶上皮伴轻度不典型增生。	胰十二指肠切除术（王坚），术中见胰头-十二指肠部可及一质硬肿块，大小约3*3cm，形态不规则，向十二指肠浸润型生长，十二指肠乳头上方可及一1*2cm溃疡灶，肿块与下腔静脉左侧壁粘连，胆总管扩张明显，直径约1.5cm，胆囊肿大，12*8*4cm大小，胆囊壁厚5mm，胰管直径0.3cm，张力高，胃壁水肿增厚明显。
297	G1	G1	0	0	506	1	0	1	女	2015-01-30	42540	506	506	0	3	2	0	0	0	2-a	2	1	1	1	1-2	0	0	3*1.8*1.5cm	1	0	0	0			“胰头”乳头状腺癌I-II级（3×1.8×1.5cm），十二指肠肠壁未见受累。 胃切缘，十二指肠切缘，胰腺切缘，胆总管切缘，胰腺旁淋巴结（0/2），胆囊慢性炎，“胰腺组织”，“第8＋12P组淋巴结”（0/2）均阴性。	胰十二指肠切除术+胆道探查术（王坚），术中见胰腺头部、体部主胰管内充满粘液瘤样物，胰头胰管壁质地硬，向右破溃入胆管中段，使之充满粘液瘤样物，引起胆道阻塞，近端胆管扩张2.0cm；向左侵犯门静脉右侧壁，胰体胰管直径0.5cm，质地软，胰管内物清除干净后无粘液再出，胰腺体尾部萎缩，扁平状，呈慢性炎症改变，与肝总动脉、肠系膜上静脉、门静脉致密粘连，肝脏於胆表现。
298	G2	G2	2	2	331	0	0	0	男	2015-02-06	42372	331	331	1	3	2	0	0	0	2-a	2	1	1	1	2-3	1	1	3.5*3*3cm	1	1	0	0			“胰腺”导管腺癌II-III级（3.5×3×3cm），侵至小肠肌层。 上、下切缘，胆总管切缘，胰腺切缘见腺上皮异型增生，胆囊慢性炎，胰腺周围淋巴结（0/9），“第8A组淋巴结”（0/2）,“第12A组淋巴结”脂肪组织，“第12P组淋巴结”（0/4），“下腔静脉旁淋巴结”（0/1）：均阴性。	胰十二指肠切除术（吴志勇），术中见肿瘤位于胰头钩突，直径3.5*3.5*3cm，质硬，探查肝胃脾小肠等未见明显异常。
299	G3	G3	2	2	114	1	1	1	女	2015-02-09	42158	114	114	1	4	2	1	7	0	3	3	2	2	1	3	1	1	4.5*4*3cm	1	1	0	0			“胰头”导管腺癌III级，部分呈多形性癌，4.5×4×3cm，累及十二指肠肌层；胰腺旁淋巴结（4/8）、“肠系膜上动脉旁淋巴结”（1/2）、“腹腔干肠系膜上动脉旁淋巴结”（2/2）见癌转移。 上、下切缘、胰腺切缘、胆总管切缘、“胃十二指肠动脉旁淋巴结”（0/1）、“肝动脉旁淋巴结”（0/2）、“第9组淋巴结”（0/3）、“第12P组淋巴结”（0/2）、“肝十二指肠韧带淋巴结”、“第8组淋巴结”、“第12A组淋巴结”、“第12B组淋巴结”为脂肪组织均阴性。 “胆囊”慢性炎。	胰十二指肠根治性切除术（胰管空肠粘膜吻合+胆管空肠R-Y吻合）空肠营养造瘘术（孙勇伟），术中探查发现上腹部自发性粘连较明显，大网膜与侧腹壁粘连固定，胰头部可及一大小约5*4*4cm肿瘤，质地硬，边界不清，形态不规则，无包膜，呈浸润性生长，肿瘤切面呈灰白色实质性，肿瘤与周围组织有浸润侵犯，胆总管下端受肿瘤侵犯压迫闭塞，胆总管中上段明显扩张至直径约1.2cm，胆囊管直径约8mm，胆囊明显肿大至13*6*4cm，张力较高，但腹腔脏器尚未出现明显黄染，胰管亦明显扩张至直径约4mm，胰腺体尾部有萎缩硬化表现，胰腺钩突部淋巴结明显肿大质地硬，淋巴结包绕紧贴肠系膜上静脉、肠系膜上动脉后壁及两侧壁，第8、9、12组淋巴结及肠系膜上动脉与腹腔干之间淋巴结均有明显肿大，手术中完全清扫送病理，术中留取标本及手术照片，手术较困难但尚顺利，术中出血约200ml。
300	G4	G4	1	1	477	1	1	0	男	2015-02-28	42540	477	477	0	3	2	0	0	0	2-a	2	1	1	1	2	1	0	2.5*2.5*2cm	1	0	0	0			“胰腺”导管腺癌II级（3×2×2cm）。胃切缘，十二指肠切缘，胰腺切缘，胆总管切缘，“胆囊”慢性炎，胰腺旁淋巴结（0/1），“第5组淋巴结”（0/1），“第12A组淋巴结”（0/1），“第12B组淋巴结”（0/1），“第12P组淋巴结”（0/4）均阴性。	胰十二指肠根治性切除术（胰管空肠粘膜吻合+胆管空肠吻合+胃空肠吻合结肠前）+空肠造瘘术（花荣），术中见肿瘤位于胰头，大小约5cm*4cm*3cm，质地硬，切面呈鱼肉状，包膜不明显，周围炎症较明显，肿瘤紧贴门静脉及肠系膜上静脉且炎性粘连，分离较困难，胆囊大小约5*4*3cm，PTGBD引流管在位，胆囊三角及右上腹部炎症粘连明显，解剖层次不清，肿瘤压迫胆胰管致使其扩张，胰管直径3mm，胆总管直径约1.2cm，探查其余脏器无明显异常，术中出血400ml,负压球两根位于胰肠,胆肠吻合口处。
301	G5	G5	2	2	-100	1	1	0	男	2015-03-06	absent	absent	-100	2	3	2	0	0	0	2-a	2	1	1	1	2	1	0	2*2*2cm	0	0	0	0			“胰头”导管腺癌Ⅱ级（2×2×2cm），侵至十二指肠肌层。 胃切缘、十二指肠切缘、胰腺切缘、胆总管切缘、胆囊、“第12B组”淋巴结（0/2）、“第8组”淋巴结（0/3）均阴性。 “第12组淋巴结”、“第12p组淋巴结”、“肠系膜上动脉旁淋巴结”均为脂肪组织，阴性。	胰十二指肠切除术（胰管空肠粘膜吻合+胆管空肠吻合）+空肠营养造瘘术（孙勇伟），术中探查发现右上腹部网膜包裹粘连，胆囊穿刺管引流管在位引流通畅，胆总管下段可及肿瘤，范围约2.5*1.5*1.5cm，质地硬，形态不规则，无包膜，呈浸润性生长，肿瘤压迫胆总管致使管腔完全闭塞，近端胆总管扩张至直径1.2cm，胆囊管直径约6mm，胰管扩张至直径3mm，胰腺质地中等硬度，胰腺明显萎缩，肿瘤与周围血管无浸润表现，腹腔内脏器组织轻度黄染，组织水肿质地酥脆易出血，解剖较困难，术中出血约300ml。
302	G6	G6	2	2	439	1	1	0	男	2015-03-10	42512	439	439	1	3	2	0	0	0	2-a	2	1	1	1	3	1	1	2.5*2*2cm	1	0	0	1			“胰腺”低分化腺癌（2.5×2×2cm），癌组织侵犯神经，胆总管切缘见癌组织浸润。“近端胰管组织”、“远端胰管组织”示凝血组织内见癌组织浸润。 胃切缘，十二指肠切缘，胰腺切缘，胆囊慢性炎，胰腺旁淋巴结（0/3），“十二指肠系膜淋巴结”（0/1），“第9组淋巴结”（0/2），“第14组淋巴结”（0/4），“右肝A旁淋巴结”（0/4）均阴性。	child+空肠造瘘术（孙勇伟），术中见肿瘤位于胆总管下端，环状狭窄，长约1cm。肝内外胆管及胰管扩张明显，胰管内可及大量豆渣样物质。肝脏呈淤胆表现，胆囊约15*10*5cm大小。探查肝脏、盆底等未见明显转移灶.
303	G7	G7	1	1	239	1	1	1	女	2015-03-13	42315	239	239	1	4	2	1	3	0	3	3	2	2	1	1-2	0	0	3*2.5*2cm	1	1	0	0			“胰头”导管腺癌I-II级（3×2.5×2cm）。 “右半肝”左右肝管汇合处见高分化腺癌组织浸润伴纤维组织反应，粘膜上皮未见明显异型，周围肝组织呈结节型肝硬化改变。 “远端胆管”肌层及周围纤维脂肪组织见癌组织浸润。“第8组淋巴结”为癌结节。“第12A组”淋巴结（1/1）、“第12B组”淋巴结（1/2）见癌转移。 胃切缘、十二指肠切缘、胰腺切缘、肝切缘、胆总管切缘、胰腺周围淋巴结（0/1）、“胆囊”、“第1B组”淋巴结（0/1）均阴性。	右半肝切除+胰十二指肠切除术（吴志勇），术中见肿瘤位于胰头部，并沿十二指肠韧带生长，并侵及左右肝管会合处及右肝管，探查脾脏、小肠及盆腔未见明显异常。
304	G8	G8	2	2	460	1	0	1	女	2015-03-17	42540	460	460	0	3	2	0	0	0	2-a	2	1	1	2	2	1	0	5*3*3cm	1	1	0	0			胰体尾：导管腺癌II级，5×3×3cm。 “门静脉肿瘤组织”见癌组织浸润。脾脏、胰腺切缘、“第8组淋巴结”（0/4）均阴性。	胰体尾切除+脾切除+门静脉修补术（王坚） ，术中见肿瘤位于胰腺颈部，约5*4cm大小，内含黄白色浑浊囊液，肿瘤侵犯肠系膜上静脉-门静脉前壁和左侧壁，沿及屈氏韧带，肿瘤完全包绕脾静脉入肠系膜上静脉处，NO.8组淋巴结肿大并融合成团，肝、盆腔阴性。
305	G9	G9	2	2	-100	0	0	0	男	2015-03-19	absent	absent	-100	2	4	2	1	4	1	4	4	2	2	2	3	1	1	5*4.5*4cm	1	1	0	0			“胰体尾”导管腺癌III级（5×4.5×4cm）。 “胰腺下缘结节”淋巴结（4/8）见癌转移。 胰切缘、脾脏、大、小网膜均阴性。 “乙结肠”高级别上皮内瘤（4×2.5×2cm）。 二侧切缘、局部淋巴结（0/8）阴性。	乙状结肠部分切除术+胰腺肿瘤根治术+脾切除术（王少华），术中见乙结肠肿瘤位于乙结肠中段，绒毛状，直径5cm，未侵及浆膜层。胰体尾肿瘤直径约7cm肿块，囊实性，质硬，边界不清，累及结肠系膜及屈氏韧带，包绕脾动静脉并压迫肠系膜上血管及近端空肠，脾脏15*10*5cm大小，大网膜直径约5cm质硬转移结节，肝脏多发灰白色粟粒样转移结节，探查余脏器、腹、盆腔等未见明显异常。
306	G10	G10	1	1	107	0	0	0	男	2015-04-01	42202	107	107	1	4	2	0	0	1	4	4	2	2	2	2-3	1	1	4*3.5*2cm	1	1	0	1			“胰体尾”导管腺癌（4×3.5×2cm），神经束见侵犯。 胰腺切缘，大网膜，胆囊，脾脏：均阴性。	胰体尾切除术 +脾切除术+胆囊切除术（王坚），术中见小肠系膜，腹壁数个散在小结节，取癌结节术中病理提示腺癌浸润，肿瘤位于胰腺体尾部，范围约7*5*3cm，质地硬，肿瘤呈侵润性生长，侵犯屈氏韧带，包绕脾动静脉。肝脏呈肝硬化表现，未见灰白色结节，腹水（-），胆囊内可见一枚直径0.3cm结石。
307	G11	G11	3	2	183	0	0	0	男	2015-04-08	42285	183	183	1	3	2	1	1	0	2-b	2	1	2	1	2-3	1	1	4*3*3cm	1	1	0	0			“胰头”导管腺癌Ⅱ－Ⅲ级（4×3×3cm），侵犯十二指肠肠壁全层，并累及胆总管壁。 胰腺周围淋巴结（1/3）见癌组织转移。 胃切缘，十二指肠切缘，胰腺切缘，“上切缘”，“胆管切缘”，“胆囊”慢性炎，“第11P组淋巴结”（0/2）：均阴性。	胰十二指肠根治术（Child's）（孙勇伟），术中见肠腔粘连严重，肿瘤位于胰头处，直径约4*3*3cm，与门静脉致密粘连，胆总管直径约1.5cm，探查肝、胃、脾、腹盆腔未见明显转移灶。
308	G12	G12	3	2	438	1	0	1	女	2015-04-08	42540	438	438	0	3	2	0	0	0	2-a	2	1	1	2	2	1	0	4*3*3cm	1	1	0	0			“胰体尾”导管腺癌II级，（4×3×3cm）。肿瘤侵犯脾脏包膜，未累及脾脏实质。 胰腺切缘阴性。	腹腔镜下胰体尾切除+脾切除（孙勇伟），术中见肿瘤位于胰体尾近脾门部，约直径3cm，囊实性，呈浸润性生长，突破胰腺包膜。探查肝脏、盆底、网膜等未见明显转移灶。
309	I1	I1	1	1	148	1	1	0	男	2015-04-09	42251	148	148	1	3	2	0	0	0	2-a	2	1	1	1	2	1	0	4*2.5*2cm	1	1	0	0			“胰头”导管腺癌Ⅱ级（4×2.5×2cm），累及十二指肠肌壁。 胃、十二指肠切缘，胰腺切缘，胆总管切缘，胰腺周围淋巴结（0/4），“P组”淋巴结（0/6），“12A组”淋巴结（0/2），“12P”淋巴结（0/1）及“12组淋巴结”为脂肪组织，均阴性。 慢性胆囊炎。	胰十二指肠切除术（胰管空肠粘膜吻合+胆管空肠吻合+胃空肠吻合）（孙勇伟），术中探查发现肿瘤位于胰腺头部，大小约3.5*3.5*3.0cm，质地硬，无包膜，边界不清，形态不规则，呈浸润性生长，肿瘤紧贴门静脉及肠系膜上静脉右侧壁但尚无浸润可分离，肠系膜上动脉、腹腔动脉均未受肿瘤浸润，肿瘤压迫胆管致使胆总管直径约1.0cm，胆囊大小约10*6*4cm，张力较高，但腹腔脏器尚未出现黄染，胰管直径约3mm，胰腺质地中等，第12组淋巴结可及肿大，探查其余未见明显异常，腹水（-），患者较肥胖、腹腔脏器质地酥脆易渗血，术中出血约300ml
310	I2	I2	1	1	317	1	0	0	男	2015-04-20	42431	317	317	1	4	2	0	0	1	4	4	2	2	2	1	0	0	7*6*4cm	1	1	0	0			“胰体尾”纤维组织内见高分化不规则腺体浸润，符合高分化导管腺癌。请结合临床。	剖腹探查+胰体尾肿瘤活检术（孙勇伟），术中见胰腺体尾部巨大质硬肿块，大小约7*6*4cm，侵犯周围组织，固定于后腹膜，浸润至横结肠系膜根部，向上侵及胃后壁，并向右侵犯肠系膜上血管。另见腹腔网膜转移。术中冰冻病理示：胰体尾组织内见高分化不规则腺体浸润，倾向导管腺癌。
311	I3	I3	2	2	426	0	0	1	女	2015-04-20	42540	426	426	0	4	2	0	0	0	3	3	2	2	1	2	1	0	3*3*2.5cm	1	0	0	1			“胰头”导管腺癌Ⅱ级（3×3×2.5cm），神经束见侵犯，侵犯十二指肠粘膜层。“胃十二指肠动脉旁组织”见癌组织。 胃切缘，十二指肠切缘，胰腺切缘，胆总管切缘，“胆囊”慢性炎，“胰腺残端”，“门静脉旁淋巴结”（0/2），“第12组淋巴结”为纤维脂肪组织，网膜：均阴性。	胰十二指肠切除术（胰管空肠吻合+胆管空肠吻合+胃空肠吻合术）+空肠造瘘术（孙勇伟），术中见肿瘤位于胰腺钩突部，约直径4cm，质硬。肿瘤压迫十二指肠第三段，致十二指肠扩张。胆管、胰管未见明显增宽。右肝动脉由肠系膜上动脉发出，肿瘤侵犯并包绕右肝动脉。另探查肝脏、盆底未见明显转移灶。
